# Supplementary material for: N,N,N′,N′,N′′-Penta­methyl-N′′-[3-(1,3,3-trimethyl­ureido)prop­yl]guanidinium tetra­phenyl­borate
Source: Acta Crystallogr Sect E Struct Rep Online. 2012 Jun 27;68(Pt 7):o2223. doi: 10.1107/S1600536812027067 (PMC3394016; doi:10.1107/S1600536812027067)
Supplement: Supplementary file 1 [file e-68-o2223-sup1.cif]

##############################################################################
#                                                                            #
# This CIF contains the data in a paper accepted for publication in          #
# Acta Crystallographica Section E. It conforms to the requirements of       #
# Notes for Authors for Acta Crystallographica Section E, and has been       #
# peer reviewed under the auspices of the IUCr Commission on Journals.       #
#                                                                            #
# Full details of the Crystallographic Information File format               #
# are given in the paper "The Crystallographic Information File (CIF):       #
# a New Standard Archive File for Crystallography" by S. R. Hall, F. H.      #
# Allen and I. D. Brown [Acta Cryst. (1991), A47, 655-685].                  #
#                                                                            #
# The current version of the core CIF dictionary is obtainable from          #
# ftp://ftp.iucr.org/pub/cif_core.dic.                                       #
#                                                                            #
# Software is freely available for graphical display of the structure(s)     #
# in this CIF. For information consult the CIF software page                 #
# http://www.iucr.org/resources/cif/software.                                #
#                                                                            #
# This file may be used for bona fide research purposes within the           #
# scientific community so long as proper attribution is given to the journal # 
# article from which it was obtained.                                        #
#                                                                            #
##############################################################################
data_I
_audit_creation_method     SHELXL97
_chemical_name_systematic
;
<i>N</i>,<i>N</i>,<i>N</i>',<i>N</i>',<i>N</i>''-Pentamethyl-<i>N</i>''-\
[3-(1,3,3-trimethylureido)propyl]guanidinium tetraphenylborate
;
_chemical_name_common     ?
_chemical_formula_moiety     'C13 H30 N5 O +, C24 H20 B -'
_chemical_formula_sum     'C37 H50 B N5 O'
_chemical_formula_iupac     'C13 H30 N5 O +, C24 H20 B -'
_chemical_formula_weight     591.63
_chemical_melting_point     426
_symmetry_cell_setting     monoclinic
_symmetry_space_group_name_H-M     'P 21/n'
_symmetry_space_group_name_Hall     '-P 2yn'
loop_
    _symmetry_equiv_pos_as_xyz
    'x, y, z'
    '-x+1/2, y+1/2, -z+1/2'
    '-x, -y, -z'
    'x-1/2, -y-1/2, z-1/2'
_cell_length_a     16.6807(7)
_cell_length_b     9.7766(4)
_cell_length_c     21.6911(9)
_cell_angle_alpha     90.00
_cell_angle_beta     110.743(3)
_cell_angle_gamma     90.00
_cell_volume     3308.1(2)
_cell_formula_units_Z     4
_cell_measurement_reflns_used     10094
_cell_measurement_theta_min     1.34
_cell_measurement_theta_max     30.53
_cell_measurement_temperature     100(2)
_exptl_crystal_description     polyhedral
_exptl_crystal_colour     colourless
_exptl_crystal_size_max     0.26
_exptl_crystal_size_mid     0.20
_exptl_crystal_size_min     0.17
_exptl_crystal_density_diffrn     1.188
_exptl_crystal_density_meas     ?
_exptl_crystal_density_method     'not measured'
_exptl_crystal_F_000     1280
_exptl_absorpt_coefficient_mu     0.072
_exptl_absorpt_correction_type     none
_exptl_absorpt_process_details     ?
_exptl_absorpt_correction_T_min     ?
_exptl_absorpt_correction_T_max     ?
_exptl_special_details     ?
_diffrn_ambient_temperature     100(2)
_diffrn_radiation_type     MoK\a
_diffrn_radiation_wavelength     0.71073
_diffrn_radiation_source     'sealed tube'
_diffrn_radiation_monochromator     graphite
_diffrn_measurement_device_type     'Bruker Kappa APEXII DUO'
_diffrn_measurement_method     '\f scans, and \w scans'
_diffrn_detector_area_resol_mean     ?
_diffrn_reflns_number     69308
_diffrn_reflns_av_R_equivalents     0.0374
_diffrn_reflns_av_sigmaI/netI     0.0292
_diffrn_reflns_theta_min     1.34
_diffrn_reflns_theta_max     30.53
_diffrn_reflns_theta_full     30.53
_diffrn_measured_fraction_theta_max     0.999
_diffrn_measured_fraction_theta_full     0.999
_diffrn_reflns_limit_h_min     -23
_diffrn_reflns_limit_h_max     22
_diffrn_reflns_limit_k_min     -13
_diffrn_reflns_limit_k_max     13
_diffrn_reflns_limit_l_min     -22
_diffrn_reflns_limit_l_max     30
_diffrn_standards_number     0
_diffrn_standards_interval_count     0
_diffrn_standards_interval_time     0
_diffrn_standards_decay_%     ?
_refine_special_details
;
Refinement of <i>F</i>^2^ against ALL reflections. The weighted <i>R</i>-factor
<i>wR</i> and goodness of fit <i>S</i> are based on <i>F</i>^2^, conventional
<i>R</i>-factors <i>R</i> are based on <i>F</i>, with <i>F</i> set to zero for
negative <i>F</i>^2^. The threshold expression of <i>F</i>^2^ >
\s(<i>F</i>^2^) is used only for calculating <i>R</i>-factors(gt) <i>etc</i>.
and is not relevant to the choice of reflections for refinement.
<i>R</i>-factors based on <i>F</i>^2^ are statistically about twice as large
as those based on <i>F</i>, and <i>R</i>- factors based on ALL data will be
even larger.
;
_reflns_number_total     10094
_reflns_number_gt     7953
_reflns_threshold_expression     I>2\s(I)
_refine_ls_structure_factor_coef     Fsqd
_refine_ls_matrix_type     full
_refine_ls_R_factor_all     0.0585
_refine_ls_R_factor_gt     0.0409
_refine_ls_wR_factor_gt     0.0965
_refine_ls_wR_factor_ref     0.1069
_refine_ls_goodness_of_fit_ref     1.014
_refine_ls_restrained_S_all     1.014
_refine_ls_number_reflns     10094
_refine_ls_number_parameters     405
_refine_ls_number_restraints     0
_refine_ls_hydrogen_treatment     constr
_refine_ls_weighting_scheme     calc
_refine_ls_weighting_details
         'calc w=1/[\s^2^(Fo^2^)+(0.0496P)^2^+1.1611P] where P=(Fo^2^+2Fc^2^)/3'
_atom_sites_solution_hydrogens     difmap
_atom_sites_solution_primary     direct
_atom_sites_solution_secondary     difmap
_refine_ls_shift/su_max     0.000
_refine_ls_shift/su_mean     0.000
_refine_diff_density_max     0.387
_refine_diff_density_min     -0.221
_refine_ls_extinction_method     none
loop_
    _atom_type_symbol
    _atom_type_description
    _atom_type_scat_dispersion_real
    _atom_type_scat_dispersion_imag
    _atom_type_scat_source
    C C 0.0033 0.0016 'International Tables Vol C Tables 4.2.6.8 and 6.1.1.4'
    N N 0.0061 0.0033 'International Tables Vol C Tables 4.2.6.8 and 6.1.1.4'
    B B 0.0013 0.0007 'International Tables Vol C Tables 4.2.6.8 and 6.1.1.4'
    O O 0.0106 0.0060 'International Tables Vol C Tables 4.2.6.8 and 6.1.1.4'
    H H 0.0000 0.0000 'International Tables Vol C Tables 4.2.6.8 and 6.1.1.4'
_computing_data_collection     'APEX2 (Bruker, 2008)'
_computing_cell_refinement     'SAINT (Bruker, 2008)'
_computing_data_reduction     'SAINT (Bruker, 2008)'
_computing_structure_solution     'SHELXS97 (Sheldrick, 2008)'
_computing_structure_refinement     'SHELXL97 (Sheldrick, 2008)'
_computing_molecular_graphics     'DIAMOND (Brandenburg & Putz, 2005)'
_computing_publication_material     'SHELXL97 (Sheldrick, 2008)'
loop_
    _atom_site_type_symbol
    _atom_site_label
    _atom_site_fract_x
    _atom_site_fract_y
    _atom_site_fract_z
    _atom_site_U_iso_or_equiv
    _atom_site_adp_type
    _atom_site_calc_flag
    _atom_site_refinement_flags
    _atom_site_occupancy
    _atom_site_symmetry_multiplicity
    _atom_site_disorder_assembly
    _atom_site_disorder_group
    C C1 0.00142(6) 0.43833(10) 0.28523(5) 0.01237(18) Uani d . 1 1 . .
    N N1 0.04589(5) 0.54738(9) 0.27727(4) 0.01311(16) Uani d . 1 1 . .
    N N2 0.01497(5) 0.39040(9) 0.34611(4) 0.01480(16) Uani d . 1 1 . .
    N N3 -0.05660(5) 0.37668(9) 0.23291(4) 0.01248(16) Uani d . 1 1 . .
    C C2 0.00943(6) 0.65341(11) 0.22761(5) 0.01589(19) Uani d . 1 1 . .
    H H2A -0.0523 0.6378 0.2060 0.024 Uiso calc R 1 1 . .
    H H2B 0.0371 0.6501 0.1946 0.024 Uiso calc R 1 1 . .
    H H2C 0.0190 0.7434 0.2489 0.024 Uiso calc R 1 1 . .
    C C3 0.13425(6) 0.57032(12) 0.32099(5) 0.0181(2) Uani d . 1 1 . .
    H H3A 0.1354 0.6410 0.3533 0.027 Uiso calc R 1 1 . .
    H H3B 0.1686 0.6003 0.2950 0.027 Uiso calc R 1 1 . .
    H H3C 0.1580 0.4851 0.3440 0.027 Uiso calc R 1 1 . .
    C C4 0.03473(7) 0.48174(12) 0.40317(5) 0.0198(2) Uani d . 1 1 . .
    H H4A 0.0946 0.4689 0.4319 0.030 Uiso calc R 1 1 . .
    H H4B -0.0030 0.4605 0.4277 0.030 Uiso calc R 1 1 . .
    H H4C 0.0259 0.5769 0.3880 0.030 Uiso calc R 1 1 . .
    C C5 0.01339(7) 0.24405(11) 0.35967(5) 0.0184(2) Uani d . 1 1 . .
    H H5A -0.0403 0.2213 0.3662 0.028 Uiso calc R 1 1 . .
    H H5B 0.0620 0.2211 0.3996 0.028 Uiso calc R 1 1 . .
    H H5C 0.0174 0.1917 0.3223 0.028 Uiso calc R 1 1 . .
    C C6 -0.13342(6) 0.31226(11) 0.23767(5) 0.0168(2) Uani d . 1 1 . .
    H H6A -0.1259 0.2128 0.2403 0.025 Uiso calc R 1 1 . .
    H H6B -0.1832 0.3356 0.1986 0.025 Uiso calc R 1 1 . .
    H H6C -0.1426 0.3453 0.2773 0.025 Uiso calc R 1 1 . .
    C C7 -0.05146(6) 0.38013(10) 0.16672(5) 0.01345(18) Uani d . 1 1 . .
    H H7A 0.0013 0.4294 0.1688 0.016 Uiso calc R 1 1 . .
    H H7B -0.1011 0.4318 0.1369 0.016 Uiso calc R 1 1 . .
    C C8 -0.05061(6) 0.23790(11) 0.13824(5) 0.01458(18) Uani d . 1 1 . .
    H H8A -0.0525 0.2467 0.0923 0.017 Uiso calc R 1 1 . .
    H H8B -0.1026 0.1877 0.1373 0.017 Uiso calc R 1 1 . .
    C C9 0.02876(6) 0.15555(10) 0.17809(5) 0.01427(18) Uani d . 1 1 . .
    H H9A 0.0315 0.1485 0.2243 0.017 Uiso calc R 1 1 . .
    H H9B 0.0239 0.0618 0.1599 0.017 Uiso calc R 1 1 . .
    N N4 0.10752(5) 0.21848(9) 0.17680(4) 0.01459(17) Uani d . 1 1 . .
    C C10 0.12466(7) 0.20148(12) 0.11575(5) 0.0187(2) Uani d . 1 1 . .
    H H10A 0.0953 0.2736 0.0846 0.028 Uiso calc R 1 1 . .
    H H10B 0.1037 0.1119 0.0965 0.028 Uiso calc R 1 1 . .
    H H10C 0.1865 0.2075 0.1252 0.028 Uiso calc R 1 1 . .
    C C11 0.16660(6) 0.26634(10) 0.23433(5) 0.01496(19) Uani d . 1 1 . .
    O O1 0.16215(5) 0.24141(9) 0.28856(4) 0.02149(17) Uani d . 1 1 . .
    N N5 0.23374(6) 0.34149(10) 0.22769(5) 0.0218(2) Uani d . 1 1 . .
    C C12 0.30581(7) 0.36738(14) 0.28860(7) 0.0307(3) Uani d . 1 1 . .
    H H12A 0.2910 0.4416 0.3130 0.046 Uiso calc R 1 1 . .
    H H12B 0.3562 0.3937 0.2780 0.046 Uiso calc R 1 1 . .
    H H12C 0.3186 0.2843 0.3156 0.046 Uiso calc R 1 1 . .
    C C13 0.21641(8) 0.45323(13) 0.17992(7) 0.0283(3) Uani d . 1 1 . .
    H H13A 0.1569 0.4474 0.1494 0.042 Uiso calc R 1 1 . .
    H H13B 0.2552 0.4462 0.1551 0.042 Uiso calc R 1 1 . .
    H H13C 0.2255 0.5410 0.2032 0.042 Uiso calc R 1 1 . .
    B B1 0.27778(7) 0.66069(11) 0.56100(5) 0.01149(19) Uani d . 1 1 . .
    C C14 0.25827(6) 0.49830(10) 0.54196(4) 0.01180(17) Uani d . 1 1 . .
    C C15 0.22288(6) 0.40787(11) 0.57578(5) 0.01462(19) Uani d . 1 1 . .
    H H15A 0.2108 0.4410 0.6128 0.018 Uiso calc R 1 1 . .
    C C16 0.20468(7) 0.27111(11) 0.55717(5) 0.0179(2) Uani d . 1 1 . .
    H H16A 0.1813 0.2133 0.5817 0.021 Uiso calc R 1 1 . .
    C C17 0.22064(7) 0.21925(11) 0.50295(5) 0.0192(2) Uani d . 1 1 . .
    H H17A 0.2096 0.1259 0.4908 0.023 Uiso calc R 1 1 . .
    C C18 0.25315(7) 0.30673(12) 0.46684(5) 0.0185(2) Uani d . 1 1 . .
    H H18A 0.2631 0.2737 0.4290 0.022 Uiso calc R 1 1 . .
    C C19 0.27107(6) 0.44254(11) 0.48620(5) 0.01493(19) Uani d . 1 1 . .
    H H19A 0.2929 0.5003 0.4606 0.018 Uiso calc R 1 1 . .
    C C20 0.36740(6) 0.71189(10) 0.55261(4) 0.01193(17) Uani d . 1 1 . .
    C C21 0.43511(6) 0.62355(11) 0.55543(5) 0.01413(18) Uani d . 1 1 . .
    H H21A 0.4270 0.5278 0.5578 0.017 Uiso calc R 1 1 . .
    C C22 0.51385(6) 0.67076(11) 0.55480(5) 0.0166(2) Uani d . 1 1 . .
    H H22A 0.5577 0.6073 0.5565 0.020 Uiso calc R 1 1 . .
    C C23 0.52831(6) 0.81001(11) 0.55176(5) 0.0165(2) Uani d . 1 1 . .
    H H23A 0.5818 0.8427 0.5515 0.020 Uiso calc R 1 1 . .
    C C24 0.46291(6) 0.90079(11) 0.54911(5) 0.01526(19) Uani d . 1 1 . .
    H H24A 0.4717 0.9964 0.5471 0.018 Uiso calc R 1 1 . .
    C C25 0.38455(6) 0.85204(11) 0.54939(5) 0.01370(18) Uani d . 1 1 . .
    H H25A 0.3409 0.9162 0.5473 0.016 Uiso calc R 1 1 . .
    C C26 0.19311(6) 0.74476(10) 0.51335(5) 0.01287(18) Uani d . 1 1 . .
    C C27 0.18843(6) 0.82027(11) 0.45734(5) 0.01507(19) Uani d . 1 1 . .
    H H27A 0.2381 0.8266 0.4457 0.018 Uiso calc R 1 1 . .
    C C28 0.11366(7) 0.88671(11) 0.41778(5) 0.0189(2) Uani d . 1 1 . .
    H H28A 0.1133 0.9368 0.3802 0.023 Uiso calc R 1 1 . .
    C C29 0.03995(7) 0.87970(12) 0.43334(5) 0.0215(2) Uani d . 1 1 . .
    H H29A -0.0107 0.9260 0.4071 0.026 Uiso calc R 1 1 . .
    C C30 0.04144(7) 0.80373(13) 0.48794(5) 0.0220(2) Uani d . 1 1 . .
    H H30A -0.0087 0.7967 0.4989 0.026 Uiso calc R 1 1 . .
    C C31 0.11627(6) 0.73815(12) 0.52643(5) 0.0180(2) Uani d . 1 1 . .
    H H31A 0.1156 0.6864 0.5633 0.022 Uiso calc R 1 1 . .
    C C32 0.29464(6) 0.69109(10) 0.63942(5) 0.01246(18) Uani d . 1 1 . .
    C C33 0.26863(6) 0.81209(11) 0.66204(5) 0.01528(19) Uani d . 1 1 . .
    H H33A 0.2345 0.8758 0.6306 0.018 Uiso calc R 1 1 . .
    C C34 0.29113(7) 0.84212(12) 0.72909(5) 0.0186(2) Uani d . 1 1 . .
    H H34A 0.2725 0.9252 0.7423 0.022 Uiso calc R 1 1 . .
    C C35 0.34055(7) 0.75121(12) 0.77639(5) 0.0200(2) Uani d . 1 1 . .
    H H35A 0.3561 0.7715 0.8220 0.024 Uiso calc R 1 1 . .
    C C36 0.36696(7) 0.62986(12) 0.75598(5) 0.0190(2) Uani d . 1 1 . .
    H H36A 0.4002 0.5659 0.7877 0.023 Uiso calc R 1 1 . .
    C C37 0.34463(6) 0.60215(11) 0.68907(5) 0.01543(19) Uani d . 1 1 . .
    H H37A 0.3641 0.5192 0.6764 0.019 Uiso calc R 1 1 . .
loop_
    _atom_site_aniso_label
    _atom_site_aniso_U_11
    _atom_site_aniso_U_22
    _atom_site_aniso_U_33
    _atom_site_aniso_U_12
    _atom_site_aniso_U_13
    _atom_site_aniso_U_23
    C1 0.0118(4) 0.0119(4) 0.0141(4) 0.0013(3) 0.0054(3) -0.0010(3)
    N1 0.0113(3) 0.0124(4) 0.0149(4) -0.0008(3) 0.0037(3) -0.0006(3)
    N2 0.0171(4) 0.0150(4) 0.0122(4) -0.0007(3) 0.0052(3) -0.0008(3)
    N3 0.0118(4) 0.0127(4) 0.0131(4) -0.0022(3) 0.0046(3) -0.0007(3)
    C2 0.0164(4) 0.0112(5) 0.0205(5) 0.0002(4) 0.0072(4) 0.0017(4)
    C3 0.0123(4) 0.0204(5) 0.0196(5) -0.0039(4) 0.0035(4) -0.0042(4)
    C4 0.0218(5) 0.0244(6) 0.0143(5) -0.0031(4) 0.0077(4) -0.0054(4)
    C5 0.0231(5) 0.0165(5) 0.0159(5) 0.0006(4) 0.0073(4) 0.0032(4)
    C6 0.0131(4) 0.0179(5) 0.0200(5) -0.0042(4) 0.0065(4) -0.0012(4)
    C7 0.0150(4) 0.0131(5) 0.0114(4) -0.0004(3) 0.0036(3) 0.0008(3)
    C8 0.0137(4) 0.0154(5) 0.0129(4) -0.0021(4) 0.0026(3) -0.0024(4)
    C9 0.0142(4) 0.0131(5) 0.0148(4) -0.0016(3) 0.0042(4) -0.0007(4)
    N4 0.0130(4) 0.0173(4) 0.0128(4) -0.0021(3) 0.0038(3) -0.0025(3)
    C10 0.0202(5) 0.0219(5) 0.0149(5) -0.0011(4) 0.0073(4) -0.0019(4)
    C11 0.0120(4) 0.0125(5) 0.0182(5) 0.0033(3) 0.0027(4) -0.0038(4)
    O1 0.0207(4) 0.0264(4) 0.0143(4) 0.0011(3) 0.0025(3) -0.0052(3)
    N5 0.0139(4) 0.0202(5) 0.0291(5) -0.0035(3) 0.0047(4) -0.0070(4)
    C12 0.0138(5) 0.0307(7) 0.0418(7) -0.0025(5) 0.0029(5) -0.0197(6)
    C13 0.0324(6) 0.0196(6) 0.0395(7) -0.0088(5) 0.0207(6) -0.0057(5)
    B1 0.0122(4) 0.0115(5) 0.0111(4) -0.0009(4) 0.0044(4) -0.0003(4)
    C14 0.0101(4) 0.0133(4) 0.0104(4) 0.0006(3) 0.0016(3) 0.0002(3)
    C15 0.0142(4) 0.0159(5) 0.0130(4) -0.0026(4) 0.0038(3) -0.0010(4)
    C16 0.0179(5) 0.0155(5) 0.0176(5) -0.0040(4) 0.0031(4) 0.0016(4)
    C17 0.0189(5) 0.0136(5) 0.0209(5) -0.0006(4) 0.0017(4) -0.0034(4)
    C18 0.0179(5) 0.0195(5) 0.0164(5) 0.0014(4) 0.0042(4) -0.0050(4)
    C19 0.0142(4) 0.0172(5) 0.0130(4) -0.0003(4) 0.0044(4) -0.0008(4)
    C20 0.0129(4) 0.0145(5) 0.0076(4) -0.0008(3) 0.0027(3) 0.0007(3)
    C21 0.0126(4) 0.0142(5) 0.0140(4) 0.0004(3) 0.0027(3) 0.0027(4)
    C22 0.0123(4) 0.0198(5) 0.0171(5) 0.0030(4) 0.0043(4) 0.0035(4)
    C23 0.0139(4) 0.0213(5) 0.0145(5) -0.0034(4) 0.0052(4) 0.0010(4)
    C24 0.0195(5) 0.0143(5) 0.0134(4) -0.0042(4) 0.0076(4) -0.0010(4)
    C25 0.0153(4) 0.0144(5) 0.0119(4) -0.0008(4) 0.0055(3) -0.0014(4)
    C26 0.0130(4) 0.0124(4) 0.0123(4) -0.0009(3) 0.0034(3) -0.0021(3)
    C27 0.0173(4) 0.0145(5) 0.0132(4) 0.0011(4) 0.0050(4) -0.0013(4)
    C28 0.0231(5) 0.0175(5) 0.0133(5) 0.0039(4) 0.0029(4) 0.0016(4)
    C29 0.0188(5) 0.0229(6) 0.0172(5) 0.0069(4) -0.0003(4) -0.0014(4)
    C30 0.0132(4) 0.0313(6) 0.0200(5) 0.0028(4) 0.0042(4) -0.0013(4)
    C31 0.0148(4) 0.0225(5) 0.0161(5) 0.0000(4) 0.0045(4) 0.0017(4)
    C32 0.0115(4) 0.0134(4) 0.0130(4) -0.0032(3) 0.0050(3) -0.0009(3)
    C33 0.0145(4) 0.0153(5) 0.0171(5) -0.0019(4) 0.0069(4) -0.0020(4)
    C34 0.0177(5) 0.0206(5) 0.0210(5) -0.0056(4) 0.0113(4) -0.0079(4)
    C35 0.0224(5) 0.0265(6) 0.0130(5) -0.0098(4) 0.0086(4) -0.0058(4)
    C36 0.0222(5) 0.0204(5) 0.0125(4) -0.0054(4) 0.0039(4) 0.0016(4)
    C37 0.0178(5) 0.0140(5) 0.0133(4) -0.0023(4) 0.0041(4) -0.0004(4)
_geom_special_details
;
All e.s.d.'s (except the e.s.d. in the dihedral angle between two l.s. planes)
are estimated using the full covariance matrix. The cell e.s.d.'s are taken
into account individually in the estimation of e.s.d.'s in distances, angles
and torsion angles; correlations between e.s.d.'s in cell parameters are only
used when they are defined by crystal symmetry. An approximate (isotropic)
treatment of cell e.s.d.'s is used for estimating e.s.d.'s involving l.s.
planes.
;
loop_
    _geom_bond_atom_site_label_1
    _geom_bond_atom_site_label_2
    _geom_bond_site_symmetry_2
    _geom_bond_distance
    _geom_bond_publ_flag
    C1 N2 . 1.3427(12) ?
    C1 N1 . 1.3445(12) ?
    C1 N3 . 1.3453(13) ?
    N1 C3 . 1.4600(13) ?
    N1 C2 . 1.4632(13) ?
    N2 C5 . 1.4628(14) ?
    N2 C4 . 1.4660(13) ?
    N3 C6 . 1.4639(12) ?
    N3 C7 . 1.4688(12) ?
    C2 H2A . 0.9800 ?
    C2 H2B . 0.9800 ?
    C2 H2C . 0.9800 ?
    C3 H3A . 0.9800 ?
    C3 H3B . 0.9800 ?
    C3 H3C . 0.9800 ?
    C4 H4A . 0.9800 ?
    C4 H4B . 0.9800 ?
    C4 H4C . 0.9800 ?
    C5 H5A . 0.9800 ?
    C5 H5B . 0.9800 ?
    C5 H5C . 0.9800 ?
    C6 H6A . 0.9800 ?
    C6 H6B . 0.9800 ?
    C6 H6C . 0.9800 ?
    C7 C8 . 1.5237(14) ?
    C7 H7A . 0.9900 ?
    C7 H7B . 0.9900 ?
    C8 C9 . 1.5289(14) ?
    C8 H8A . 0.9900 ?
    C8 H8B . 0.9900 ?
    C9 N4 . 1.4600(12) ?
    C9 H9A . 0.9900 ?
    C9 H9B . 0.9900 ?
    N4 C11 . 1.3697(13) ?
    N4 C10 . 1.4597(12) ?
    C10 H10A . 0.9800 ?
    C10 H10B . 0.9800 ?
    C10 H10C . 0.9800 ?
    C11 O1 . 1.2292(13) ?
    C11 N5 . 1.3888(13) ?
    N5 C12 . 1.4595(15) ?
    N5 C13 . 1.4624(16) ?
    C12 H12A . 0.9800 ?
    C12 H12B . 0.9800 ?
    C12 H12C . 0.9800 ?
    C13 H13A . 0.9800 ?
    C13 H13B . 0.9800 ?
    C13 H13C . 0.9800 ?
    B1 C14 . 1.6437(15) ?
    B1 C26 . 1.6445(15) ?
    B1 C20 . 1.6467(14) ?
    B1 C32 . 1.6497(14) ?
    C14 C15 . 1.4054(13) ?
    C14 C19 . 1.4102(13) ?
    C15 C16 . 1.3986(15) ?
    C15 H15A . 0.9500 ?
    C16 C17 . 1.3902(15) ?
    C16 H16A . 0.9500 ?
    C17 C18 . 1.3927(15) ?
    C17 H17A . 0.9500 ?
    C18 C19 . 1.3928(15) ?
    C18 H18A . 0.9500 ?
    C19 H19A . 0.9500 ?
    C20 C21 . 1.4059(13) ?
    C20 C25 . 1.4065(14) ?
    C21 C22 . 1.3966(13) ?
    C21 H21A . 0.9500 ?
    C22 C23 . 1.3882(15) ?
    C22 H22A . 0.9500 ?
    C23 C24 . 1.3916(14) ?
    C23 H23A . 0.9500 ?
    C24 C25 . 1.3933(13) ?
    C24 H24A . 0.9500 ?
    C25 H25A . 0.9500 ?
    C26 C27 . 1.4000(14) ?
    C26 C31 . 1.4090(13) ?
    C27 C28 . 1.3985(14) ?
    C27 H27A . 0.9500 ?
    C28 C29 . 1.3872(15) ?
    C28 H28A . 0.9500 ?
    C29 C30 . 1.3906(16) ?
    C29 H29A . 0.9500 ?
    C30 C31 . 1.3885(15) ?
    C30 H30A . 0.9500 ?
    C31 H31A . 0.9500 ?
    C32 C37 . 1.4055(14) ?
    C32 C33 . 1.4069(14) ?
    C33 C34 . 1.3985(14) ?
    C33 H33A . 0.9500 ?
    C34 C35 . 1.3867(17) ?
    C34 H34A . 0.9500 ?
    C35 C36 . 1.3913(16) ?
    C35 H35A . 0.9500 ?
    C36 C37 . 1.3912(14) ?
    C36 H36A . 0.9500 ?
    C37 H37A . 0.9500 ?
loop_
    _geom_angle_atom_site_label_1
    _geom_angle_atom_site_label_2
    _geom_angle_atom_site_label_3
    _geom_angle_site_symmetry_1
    _geom_angle_site_symmetry_3
    _geom_angle
    _geom_angle_publ_flag
    N2 C1 N1 . . 119.65(9) ?
    N2 C1 N3 . . 119.57(9) ?
    N1 C1 N3 . . 120.78(9) ?
    C1 N1 C3 . . 120.96(9) ?
    C1 N1 C2 . . 123.50(8) ?
    C3 N1 C2 . . 115.47(8) ?
    C1 N2 C5 . . 122.02(8) ?
    C1 N2 C4 . . 121.80(9) ?
    C5 N2 C4 . . 116.15(8) ?
    C1 N3 C6 . . 121.29(8) ?
    C1 N3 C7 . . 122.73(8) ?
    C6 N3 C7 . . 115.75(8) ?
    N1 C2 H2A . . 109.5 ?
    N1 C2 H2B . . 109.5 ?
    H2A C2 H2B . . 109.5 ?
    N1 C2 H2C . . 109.5 ?
    H2A C2 H2C . . 109.5 ?
    H2B C2 H2C . . 109.5 ?
    N1 C3 H3A . . 109.5 ?
    N1 C3 H3B . . 109.5 ?
    H3A C3 H3B . . 109.5 ?
    N1 C3 H3C . . 109.5 ?
    H3A C3 H3C . . 109.5 ?
    H3B C3 H3C . . 109.5 ?
    N2 C4 H4A . . 109.5 ?
    N2 C4 H4B . . 109.5 ?
    H4A C4 H4B . . 109.5 ?
    N2 C4 H4C . . 109.5 ?
    H4A C4 H4C . . 109.5 ?
    H4B C4 H4C . . 109.5 ?
    N2 C5 H5A . . 109.5 ?
    N2 C5 H5B . . 109.5 ?
    H5A C5 H5B . . 109.5 ?
    N2 C5 H5C . . 109.5 ?
    H5A C5 H5C . . 109.5 ?
    H5B C5 H5C . . 109.5 ?
    N3 C6 H6A . . 109.5 ?
    N3 C6 H6B . . 109.5 ?
    H6A C6 H6B . . 109.5 ?
    N3 C6 H6C . . 109.5 ?
    H6A C6 H6C . . 109.5 ?
    H6B C6 H6C . . 109.5 ?
    N3 C7 C8 . . 112.80(8) ?
    N3 C7 H7A . . 109.0 ?
    C8 C7 H7A . . 109.0 ?
    N3 C7 H7B . . 109.0 ?
    C8 C7 H7B . . 109.0 ?
    H7A C7 H7B . . 107.8 ?
    C7 C8 C9 . . 112.45(8) ?
    C7 C8 H8A . . 109.1 ?
    C9 C8 H8A . . 109.1 ?
    C7 C8 H8B . . 109.1 ?
    C9 C8 H8B . . 109.1 ?
    H8A C8 H8B . . 107.8 ?
    N4 C9 C8 . . 111.85(8) ?
    N4 C9 H9A . . 109.2 ?
    C8 C9 H9A . . 109.2 ?
    N4 C9 H9B . . 109.2 ?
    C8 C9 H9B . . 109.2 ?
    H9A C9 H9B . . 107.9 ?
    C11 N4 C10 . . 123.81(8) ?
    C11 N4 C9 . . 119.24(8) ?
    C10 N4 C9 . . 115.85(8) ?
    N4 C10 H10A . . 109.5 ?
    N4 C10 H10B . . 109.5 ?
    H10A C10 H10B . . 109.5 ?
    N4 C10 H10C . . 109.5 ?
    H10A C10 H10C . . 109.5 ?
    H10B C10 H10C . . 109.5 ?
    O1 C11 N4 . . 122.44(9) ?
    O1 C11 N5 . . 121.90(10) ?
    N4 C11 N5 . . 115.64(9) ?
    C11 N5 C12 . . 115.71(10) ?
    C11 N5 C13 . . 120.29(9) ?
    C12 N5 C13 . . 113.87(10) ?
    N5 C12 H12A . . 109.5 ?
    N5 C12 H12B . . 109.5 ?
    H12A C12 H12B . . 109.5 ?
    N5 C12 H12C . . 109.5 ?
    H12A C12 H12C . . 109.5 ?
    H12B C12 H12C . . 109.5 ?
    N5 C13 H13A . . 109.5 ?
    N5 C13 H13B . . 109.5 ?
    H13A C13 H13B . . 109.5 ?
    N5 C13 H13C . . 109.5 ?
    H13A C13 H13C . . 109.5 ?
    H13B C13 H13C . . 109.5 ?
    C14 B1 C26 . . 105.98(8) ?
    C14 B1 C20 . . 111.87(8) ?
    C26 B1 C20 . . 112.94(8) ?
    C14 B1 C32 . . 112.29(8) ?
    C26 B1 C32 . . 110.67(7) ?
    C20 B1 C32 . . 103.25(7) ?
    C15 C14 C19 . . 115.07(9) ?
    C15 C14 B1 . . 123.97(8) ?
    C19 C14 B1 . . 120.81(8) ?
    C16 C15 C14 . . 122.61(9) ?
    C16 C15 H15A . . 118.7 ?
    C14 C15 H15A . . 118.7 ?
    C17 C16 C15 . . 120.39(10) ?
    C17 C16 H16A . . 119.8 ?
    C15 C16 H16A . . 119.8 ?
    C16 C17 C18 . . 118.76(10) ?
    C16 C17 H17A . . 120.6 ?
    C18 C17 H17A . . 120.6 ?
    C17 C18 C19 . . 120.04(9) ?
    C17 C18 H18A . . 120.0 ?
    C19 C18 H18A . . 120.0 ?
    C18 C19 C14 . . 123.07(9) ?
    C18 C19 H19A . . 118.5 ?
    C14 C19 H19A . . 118.5 ?
    C21 C20 C25 . . 115.23(8) ?
    C21 C20 B1 . . 123.73(9) ?
    C25 C20 B1 . . 120.68(8) ?
    C22 C21 C20 . . 122.71(9) ?
    C22 C21 H21A . . 118.6 ?
    C20 C21 H21A . . 118.6 ?
    C23 C22 C21 . . 120.29(9) ?
    C23 C22 H22A . . 119.9 ?
    C21 C22 H22A . . 119.9 ?
    C22 C23 C24 . . 118.72(9) ?
    C22 C23 H23A . . 120.6 ?
    C24 C23 H23A . . 120.6 ?
    C23 C24 C25 . . 120.30(10) ?
    C23 C24 H24A . . 119.9 ?
    C25 C24 H24A . . 119.9 ?
    C24 C25 C20 . . 122.75(9) ?
    C24 C25 H25A . . 118.6 ?
    C20 C25 H25A . . 118.6 ?
    C27 C26 C31 . . 115.08(9) ?
    C27 C26 B1 . . 125.48(8) ?
    C31 C26 B1 . . 119.37(8) ?
    C28 C27 C26 . . 122.74(9) ?
    C28 C27 H27A . . 118.6 ?
    C26 C27 H27A . . 118.6 ?
    C29 C28 C27 . . 120.17(10) ?
    C29 C28 H28A . . 119.9 ?
    C27 C28 H28A . . 119.9 ?
    C28 C29 C30 . . 118.91(10) ?
    C28 C29 H29A . . 120.5 ?
    C30 C29 H29A . . 120.5 ?
    C31 C30 C29 . . 120.00(10) ?
    C31 C30 H30A . . 120.0 ?
    C29 C30 H30A . . 120.0 ?
    C30 C31 C26 . . 123.08(10) ?
    C30 C31 H31A . . 118.5 ?
    C26 C31 H31A . . 118.5 ?
    C37 C32 C33 . . 115.18(9) ?
    C37 C32 B1 . . 121.13(8) ?
    C33 C32 B1 . . 123.37(9) ?
    C34 C33 C32 . . 122.47(10) ?
    C34 C33 H33A . . 118.8 ?
    C32 C33 H33A . . 118.8 ?
    C35 C34 C33 . . 120.34(10) ?
    C35 C34 H34A . . 119.8 ?
    C33 C34 H34A . . 119.8 ?
    C34 C35 C36 . . 118.91(10) ?
    C34 C35 H35A . . 120.5 ?
    C36 C35 H35A . . 120.5 ?
    C37 C36 C35 . . 120.00(10) ?
    C37 C36 H36A . . 120.0 ?
    C35 C36 H36A . . 120.0 ?
    C36 C37 C32 . . 123.09(10) ?
    C36 C37 H37A . . 118.5 ?
    C32 C37 H37A . . 118.5 ?
loop_
    _geom_torsion_atom_site_label_1
    _geom_torsion_atom_site_label_2
    _geom_torsion_atom_site_label_3
    _geom_torsion_atom_site_label_4
    _geom_torsion_site_symmetry_1
    _geom_torsion_site_symmetry_2
    _geom_torsion_site_symmetry_3
    _geom_torsion_site_symmetry_4
    _geom_torsion
    _geom_torsion_publ_flag
    N2 C1 N1 C3 . . . . 33.82(13) ?
    N3 C1 N1 C3 . . . . -146.25(9) ?
    N2 C1 N1 C2 . . . . -143.10(9) ?
    N3 C1 N1 C2 . . . . 36.83(13) ?
    N1 C1 N2 C5 . . . . -143.09(10) ?
    N3 C1 N2 C5 . . . . 36.98(13) ?
    N1 C1 N2 C4 . . . . 35.05(13) ?
    N3 C1 N2 C4 . . . . -144.88(9) ?
    N2 C1 N3 C6 . . . . 32.16(14) ?
    N1 C1 N3 C6 . . . . -147.77(9) ?
    N2 C1 N3 C7 . . . . -153.50(9) ?
    N1 C1 N3 C7 . . . . 26.57(14) ?
    C1 N3 C7 C8 . . . . 124.04(10) ?
    C6 N3 C7 C8 . . . . -61.33(11) ?
    N3 C7 C8 C9 . . . . -63.95(10) ?
    C7 C8 C9 N4 . . . . -63.61(10) ?
    C8 C9 N4 C11 . . . . 115.84(10) ?
    C8 C9 N4 C10 . . . . -75.68(11) ?
    C10 N4 C11 O1 . . . . -156.85(10) ?
    C9 N4 C11 O1 . . . . 10.66(15) ?
    C10 N4 C11 N5 . . . . 21.14(14) ?
    C9 N4 C11 N5 . . . . -171.34(9) ?
    O1 C11 N5 C12 . . . . 10.68(15) ?
    N4 C11 N5 C12 . . . . -167.32(9) ?
    O1 C11 N5 C13 . . . . -132.58(11) ?
    N4 C11 N5 C13 . . . . 49.42(13) ?
    C26 B1 C14 C15 . . . . -94.51(10) ?
    C20 B1 C14 C15 . . . . 142.00(9) ?
    C32 B1 C14 C15 . . . . 26.43(13) ?
    C26 B1 C14 C19 . . . . 80.96(10) ?
    C20 B1 C14 C19 . . . . -42.53(12) ?
    C32 B1 C14 C19 . . . . -158.10(8) ?
    C19 C14 C15 C16 . . . . 2.36(14) ?
    B1 C14 C15 C16 . . . . 178.07(9) ?
    C14 C15 C16 C17 . . . . -0.62(16) ?
    C15 C16 C17 C18 . . . . -1.42(16) ?
    C16 C17 C18 C19 . . . . 1.58(16) ?
    C17 C18 C19 C14 . . . . 0.30(16) ?
    C15 C14 C19 C18 . . . . -2.21(14) ?
    B1 C14 C19 C18 . . . . -178.07(9) ?
    C14 B1 C20 C21 . . . . -24.04(13) ?
    C26 B1 C20 C21 . . . . -143.51(9) ?
    C32 B1 C20 C21 . . . . 96.93(10) ?
    C14 B1 C20 C25 . . . . 163.19(8) ?
    C26 B1 C20 C25 . . . . 43.71(12) ?
    C32 B1 C20 C25 . . . . -75.85(10) ?
    C25 C20 C21 C22 . . . . -0.26(14) ?
    B1 C20 C21 C22 . . . . -173.40(9) ?
    C20 C21 C22 C23 . . . . 0.45(15) ?
    C21 C22 C23 C24 . . . . -0.24(15) ?
    C22 C23 C24 C25 . . . . -0.13(15) ?
    C23 C24 C25 C20 . . . . 0.31(15) ?
    C21 C20 C25 C24 . . . . -0.12(14) ?
    B1 C20 C25 C24 . . . . 173.24(9) ?
    C14 B1 C26 C27 . . . . -103.76(10) ?
    C20 B1 C26 C27 . . . . 19.06(13) ?
    C32 B1 C26 C27 . . . . 134.25(10) ?
    C14 B1 C26 C31 . . . . 73.21(11) ?
    C20 B1 C26 C31 . . . . -163.97(9) ?
    C32 B1 C26 C31 . . . . -48.77(12) ?
    C31 C26 C27 C28 . . . . 1.18(15) ?
    B1 C26 C27 C28 . . . . 178.27(10) ?
    C26 C27 C28 C29 . . . . 0.07(16) ?
    C27 C28 C29 C30 . . . . -1.18(17) ?
    C28 C29 C30 C31 . . . . 0.97(17) ?
    C29 C30 C31 C26 . . . . 0.38(18) ?
    C27 C26 C31 C30 . . . . -1.41(16) ?
    B1 C26 C31 C30 . . . . -178.69(10) ?
    C14 B1 C32 C37 . . . . 41.83(12) ?
    C26 B1 C32 C37 . . . . 160.03(9) ?
    C20 B1 C32 C37 . . . . -78.85(10) ?
    C14 B1 C32 C33 . . . . -145.01(9) ?
    C26 B1 C32 C33 . . . . -26.81(12) ?
    C20 B1 C32 C33 . . . . 94.31(10) ?
    C37 C32 C33 C34 . . . . 0.24(14) ?
    B1 C32 C33 C34 . . . . -173.29(9) ?
    C32 C33 C34 C35 . . . . -0.30(15) ?
    C33 C34 C35 C36 . . . . -0.23(15) ?
    C34 C35 C36 C37 . . . . 0.79(15) ?
    C35 C36 C37 C32 . . . . -0.87(16) ?
    C33 C32 C37 C36 . . . . 0.34(14) ?
    B1 C32 C37 C36 . . . . 174.03(9) ?
loop_
    _geom_hbond_atom_site_label_D
    _geom_hbond_atom_site_label_H
    _geom_hbond_atom_site_label_A
    _geom_hbond_site_symmetry_A
    _geom_hbond_distance_DH
    _geom_hbond_distance_HA
    _geom_hbond_distance_DA
    _geom_hbond_angle_DHA
    _geom_hbond_publ_flag
    C13 H13C O1 2_555 0.98 2.67 3.395(2) 131 y
data_global
_journal_date_recd_electronic     2012-06-05
_journal_date_accepted     2012-06-14
_journal_name_full     'Acta Crystallographica, Section E'
_journal_year     2012
_journal_volume     68
_journal_issue      7
_journal_page_first     o2223
_journal_page_last     o2223
_journal_paper_category     QO
_journal_paper_doi     10.1107/S1600536812027067
_journal_coeditor_code     KP2424
_publ_contact_author_name     'Prof. Dr. Willi Kantlehner'
_publ_contact_author_address
;
Fakult\"at Chemie/Organische Chemie
Hochschule Aalen
Beethovenstrasse 1
D-73430 Aalen
Germany
;
_publ_contact_author_email     willi.kantlehner@htw-aalen.de
_publ_contact_author_fax     '49 7361 5762250'
_publ_contact_author_phone     '49 7361 5762152'
_publ_section_title
;\
<i>N</i>,<i>N</i>,<i>N</i>',<i>N</i>',<i>N</i>''-Pentamethyl-<i>N</i>''-[3-(1,\
3,3-trimethylureido)propyl]guanidinium tetraphenylborate
;
loop_
    _publ_author_name
    _publ_author_address
    'Tiritiris, Ioannis'
;
Institut f\"ur Organische Chemie
Universit\"at Stuttgart
Pfaffenwaldring 55
70569 Stuttgart
Germany
;
    'Kantlehner, Willi'
;
 Fakult\"at Chemie/Organische Chemie
 Hochschule Aalen
 Beethovenstrasse 1
 D-73430 Aalen
 Germany
;
