# Supplementary material for: N,N,N′,N′,N′′-Penta­methyl-N′′-[3-(1,3,3-trimethyl­ureido)prop­yl]guanidinium tetra­phenyl­borate
Source: Acta Crystallogr Sect E Struct Rep Online. 2012 Jun 27;68(Pt 7):o2223. doi: 10.1107/S1600536812027067 (PMC3394016; doi:10.1107/S1600536812027067)
Supplement: Supplementary file 2 [file e-68-o2223-Isup2.hkl]

# 
# h,k,l, Fc-squared, Fo-squared, sigma(Fo-squared) and status flag 
# 
data_I
_shelx_title ' TIR10, monoclinic, P2(1)/n' 
_shelx_refln_list_code          4 
_shelx_F_calc_maximum      248.81 
_exptl_crystal_F_000      1280.00 
_reflns_d_resolution_high  0.6995 
 
loop_ 
 _symmetry_equiv_pos_as_xyz 
 'x, y, z' 
 '-x+1/2, y+1/2, -z+1/2' 
 '-x, -y, -z' 
 'x-1/2, -y-1/2, z-1/2' 
 
_cell_length_a    16.6807 
_cell_length_b     9.7766 
_cell_length_c    21.6911 
_cell_angle_alpha  90.000 
_cell_angle_beta  110.743 
_cell_angle_gamma  90.000 
 
_shelx_F_squared_multiplier     1.000 
 
loop_ 
 _refln_index_h 
 _refln_index_k 
 _refln_index_l 
 _refln_F_squared_calc 
 _refln_F_squared_meas 
 _refln_F_squared_sigma 
 _refln_observed_status 
   2   0   0        6.46       -1.11      1.11 o 
   4   0   0    21406.20    20472.92    235.70 o 
   6   0   0     2943.04     2960.53     26.21 o 
   8   0   0     3726.00     3773.91     33.52 o 
  10   0   0      940.93     1061.63     15.17 o 
  12   0   0     5561.43     5358.61     55.70 o 
  14   0   0       36.12       26.11      6.73 o 
  16   0   0        8.81       -1.09      9.79 o 
  18   0   0      534.44      527.76     33.55 o 
  20   0   0        3.71      -13.53     13.53 o 
  22   0   0        8.70       -6.70     13.43 o 
   1   1   0     6784.26     6129.20     29.57 o 
   2   1   0     6623.65     6543.09     33.22 o 
   3   1   0     8164.66     7985.61     43.91 o 
   4   1   0    19592.24    19191.02    107.32 o 
   5   1   0     2205.42     2211.65     13.59 o 
   6   1   0      428.18      403.89      4.21 o 
   7   1   0       65.46       80.79      2.48 o 
   8   1   0     1676.84     2051.91     14.64 o 
   9   1   0        5.40       -2.41      2.41 o 
  10   1   0      813.22      879.84      9.66 o 
  11   1   0      259.64      235.26      5.13 o 
  12   1   0      873.80      873.60     10.51 o 
  13   1   0        0.22        8.33      4.16 o 
  14   1   0     2870.66     2792.24     26.54 o 
  15   1   0       14.64       14.63      5.28 o 
  16   1   0       26.16       11.55      5.62 o 
  17   1   0        5.28       -0.44      5.50 o 
  18   1   0       24.91       34.48      6.31 o 
  19   1   0      176.17      163.83     10.55 o 
  20   1   0      887.59      873.54     27.31 o 
  21   1   0       12.14        5.62     10.35 o 
  22   1   0      428.58      405.16     19.00 o 
   0   2   0    61906.27    60028.20   1951.23 o 
   1   2   0     2428.06     2324.45     13.44 o 
   2   2   0     2968.20     2934.65     16.24 o 
   3   2   0    22213.31    21138.15    111.53 o 
   4   2   0     3039.14     3004.89     18.42 o 
   5   2   0     3856.03     3912.37     23.67 o 
   6   2   0     2674.88     2706.97     17.32 o 
   7   2   0      532.53      604.81      6.00 o 
   8   2   0        1.24        3.32      1.96 o 
   9   2   0      210.44      252.61      4.87 o 
  10   2   0      323.06      351.77      6.50 o 
  11   2   0      683.21      682.13      8.52 o 
  12   2   0      194.23      224.96      5.88 o 
  13   2   0     1393.55     1355.38     15.84 o 
  14   2   0       99.57       77.21      5.79 o 
  15   2   0       31.80       24.82      5.08 o 
  16   2   0       13.19       13.46      5.88 o 
  17   2   0       97.61       82.71      7.23 o 
  18   2   0       18.79       19.40      6.82 o 
  19   2   0        0.98       -4.96      7.45 o 
  20   2   0       13.07        3.47      8.90 o 
  21   2   0        6.20       -9.37      9.37 o 
  22   2   0      303.29      296.88     16.89 o 
   1   3   0     5207.13     5199.18     29.83 o 
   2   3   0     3549.95     3601.23     21.98 o 
   3   3   0       46.02       58.13      1.99 o 
   4   3   0     1504.56     1474.02     11.23 o 
   5   3   0      338.56      339.11      4.49 o 
   6   3   0      554.38      651.12      6.75 o 
   7   3   0       87.68      115.03      3.21 o 
   8   3   0       10.67        5.17      2.36 o 
   9   3   0      189.18      245.77      5.25 o 
  10   3   0      141.54      155.39      4.82 o 
  11   3   0        1.86       -1.68      2.56 o 
  12   3   0      170.01      161.08      5.89 o 
  13   3   0      992.98     1010.55     13.71 o 
  14   3   0        0.47       -3.44      4.68 o 
  15   3   0       85.14       72.65      6.93 o 
  16   3   0      133.35      134.75      7.67 o 
  17   3   0      374.00      420.96     12.47 o 
  18   3   0       26.65       37.38      7.90 o 
  19   3   0       21.16       16.67      8.48 o 
  20   3   0       87.70       69.72     11.56 o 
  21   3   0        4.15        3.79     10.52 o 
   0   4   0      304.30      272.31      5.94 o 
   1   4   0      487.34      496.61      5.93 o 
   2   4   0     4536.42     4811.65     29.31 o 
   3   4   0      236.79      239.71      4.16 o 
   4   4   0      975.70      999.32      8.65 o 
   5   4   0      216.32      234.61      4.36 o 
   6   4   0      400.97      397.07      5.75 o 
   7   4   0      155.05      157.92      4.02 o 
   8   4   0        0.70       -2.05      2.21 o 
   9   4   0      165.12      159.82      4.47 o 
  10   4   0        2.24        0.82      3.05 o 
  11   4   0     1778.30     1723.78     17.25 o 
  12   4   0      404.14      396.84      8.70 o 
  13   4   0      175.72      170.63      7.02 o 
  14   4   0      252.53      234.08      8.63 o 
  15   4   0      753.72      720.91     14.34 o 
  16   4   0       77.43       73.28      7.36 o 
  17   4   0       18.85       32.12      7.92 o 
  18   4   0        1.69       -4.49      8.58 o 
  19   4   0      310.12      311.85     16.47 o 
  20   4   0       37.12       35.03     11.44 o 
  21   4   0      149.90      148.88     14.13 o 
   1   5   0     1626.82     1822.68     13.69 o 
   2   5   0      427.14      378.41      5.23 o 
   3   5   0      432.42      504.71      6.89 o 
   4   5   0      556.67      584.03      7.30 o 
   5   5   0      551.93      587.74      7.72 o 
   6   5   0        0.11       -1.20      2.56 o 
   7   5   0       68.74       66.58      3.47 o 
   8   5   0     1372.09     1300.32     12.58 o 
   9   5   0      309.76      335.65      7.31 o 
  10   5   0      831.15      754.74     11.33 o 
  11   5   0      105.03       82.67      5.39 o 
  12   5   0      440.51      401.06     12.83 o 
  13   5   0        0.30       -5.16      5.16 o 
  14   5   0      462.11      453.21     18.99 o 
  15   5   0       31.96       22.05      7.16 o 
  16   5   0      170.09      164.12     10.38 o 
  17   5   0      138.45      159.01     16.54 o 
  18   5   0       63.30       76.11     11.14 o 
  19   5   0       31.75       20.95     10.92 o 
  20   5   0      358.79      351.01     24.81 o 
   0   6   0      521.03      497.53     10.22 o 
   1   6   0       22.51       18.40      2.57 o 
   2   6   0      206.34      194.88      4.76 o 
   3   6   0      763.50      823.19     10.47 o 
   4   6   0     2180.37     2118.44     17.55 o 
   5   6   0     1348.48     1205.75     12.44 o 
   6   6   0     1023.99     1006.61     11.38 o 
   7   6   0      411.76      463.12      8.87 o 
   8   6   0      360.33      339.25      7.95 o 
   9   6   0      103.37      107.37      5.43 o 
  10   6   0       58.03       54.81      5.04 o 
  11   6   0     2640.46     2522.89     28.21 o 
  12   6   0       46.28       43.71      6.56 o 
  13   6   0        0.13       -5.68      5.68 o 
  14   6   0       98.31      110.41     11.50 o 
  15   6   0        1.49        5.12      7.50 o 
  16   6   0       50.50       39.57      8.83 o 
  17   6   0       22.82       17.53     13.25 o 
  18   6   0      818.43      742.33     35.66 o 
  19   6   0        5.04       15.94     11.34 o 
  20   6   0       72.73       74.22     12.60 o 
   1   7   0       63.79       53.64      3.52 o 
   2   7   0      175.68      169.20      4.88 o 
   3   7   0        0.02       -2.80      3.04 o 
   4   7   0      102.76      100.10      4.64 o 
   5   7   0      345.14      347.34      9.28 o 
   6   7   0       73.79       73.46      4.97 o 
   7   7   0       14.49       14.70      4.76 o 
   8   7   0     2483.46     2426.66     26.98 o 
   9   7   0       40.67       49.32      6.06 o 
  10   7   0       49.42       53.13      6.06 o 
  11   7   0       47.59       32.12      8.60 o 
  12   7   0       18.93       23.92      8.48 o 
  13   7   0       11.76       -8.14      8.14 o 
  14   7   0     1513.75     1459.48     25.47 o 
  15   7   0       22.90       26.29      8.62 o 
  16   7   0      216.57      250.76     13.45 o 
  17   7   0       58.28       47.17     11.48 o 
  18   7   0       30.04       37.99     11.60 o 
  19   7   0      181.14      171.92     15.08 o 
   0   8   0      537.89      536.29     15.55 o 
   1   8   0      667.55      638.81     11.79 o 
   2   8   0      684.96      632.93     11.92 o 
   3   8   0        9.71        9.07      4.36 o 
   4   8   0      526.24      529.48     11.45 o 
   5   8   0      804.77      758.95     15.61 o 
   6   8   0       95.76       95.44      7.79 o 
   7   8   0      945.70      934.03     17.77 o 
   8   8   0     1062.26      999.54     18.69 o 
   9   8   0       45.53       19.90      6.37 o 
  10   8   0      250.84      226.10     13.62 o 
  11   8   0       45.71       32.71      9.61 o 
  12   8   0       37.10       29.90      9.30 o 
  13   8   0       62.65       75.50     11.12 o 
  14   8   0      160.34      155.99     12.80 o 
  15   8   0        9.53       17.54     10.29 o 
  16   8   0       12.51       16.97     11.28 o 
  17   8   0       51.45       35.42     16.45 o 
  18   8   0      211.13      214.31     16.32 o 
   1   9   0      350.58      370.49     10.26 o 
   2   9   0       82.37       89.17      6.61 o 
   3   9   0      404.57      374.63     11.28 o 
   4   9   0       17.90       15.01      6.52 o 
   5   9   0      432.91      433.56     13.15 o 
   6   9   0      184.29      174.41      9.70 o 
   7   9   0      143.11      160.27     11.26 o 
   8   9   0      432.38      438.58     16.26 o 
   9   9   0      309.87      291.79     13.04 o 
  10   9   0        8.19        1.19      8.56 o 
  11   9   0      266.64      246.31     15.52 o 
  12   9   0        3.79        1.67      9.13 o 
  13   9   0       68.61       59.42     16.10 o 
  14   9   0      352.96      339.63     19.51 o 
  15   9   0       53.07       50.76     11.68 o 
  16   9   0       52.44       67.66     13.27 o 
  17   9   0       86.21       74.89     14.25 o 
   0  10   0      133.26      150.29     21.36 o 
   1  10   0      210.35      179.10     11.04 o 
   2  10   0        6.60        6.39      6.12 o 
   3  10   0        0.00       -0.44      5.90 o 
   4  10   0       81.76       80.08      8.48 o 
   5  10   0      134.15      125.89      9.24 o 
   6  10   0      342.57      394.50     13.65 o 
   7  10   0      235.76      225.35     11.06 o 
   8  10   0       81.23       98.45     10.56 o 
   9  10   0        7.67       -0.75     12.06 o 
  10  10   0      327.67      373.21     18.80 o 
  11  10   0      219.55      205.52     15.02 o 
  12  10   0       62.68       53.98     11.75 o 
  13  10   0       64.50       49.94     15.56 o 
  14  10   0      133.96      127.39     13.68 o 
  15  10   0       54.43       54.51     12.90 o 
   1  11   0        0.37       13.44      8.57 o 
   2  11   0       21.91       19.21      9.27 o 
   3  11   0       40.23       34.97      9.69 o 
   4  11   0        8.90        1.72      7.74 o 
   5  11   0      111.42       95.91     10.27 o 
   6  11   0      120.14      150.53     10.61 o 
   7  11   0       19.52       18.47      9.19 o 
   8  11   0        5.68       21.76     10.78 o 
   9  11   0       46.63       50.42     12.54 o 
  10  11   0       28.08       55.98     12.23 o 
  11  11   0      263.12      270.29     16.82 o 
  12  11   0       29.34       29.81     12.27 o 
  13  11   0       29.08       42.18     14.53 o 
   0  12   0        0.00        5.50     13.87 o 
   1  12   0        0.18        3.97     10.05 o 
   2  12   0      260.78      283.32     16.86 o 
   3  12   0       45.07       56.25     13.15 o 
   4  12   0      243.03      273.57     16.22 o 
   5  12   0      233.28      217.19     18.80 o 
   6  12   0      330.66      332.18     29.51 o 
   7  12   0        0.13        3.96     20.62 o 
   8  12   0       84.23       92.94     19.40 o 
   9  12   0      304.49      316.01     48.39 o 
  10  12   0       96.61      114.96     16.61 o 
  11  12   0       97.01       83.58     28.06 o 
   1  13   0        0.98      -10.81     10.81 o 
   2  13   0       11.15       10.73     10.99 o 
   3  13   0      620.97      653.99     33.39 o 
   4  13   0        8.25      -12.80     12.80 o 
   5  13   0        5.43        6.40     30.02 o 
   6  13   0      424.48      493.94     34.92 o 
   7  13   0       22.27       32.52     17.77 o 
   8  13   0      208.80      183.05     38.20 o 
 -21   0   1       30.07       32.72     15.15 o 
 -19   0   1        1.83        9.67      8.79 o 
 -17   0   1      476.48      494.91     17.27 o 
 -15   0   1        7.71        0.83      8.05 o 
 -13   0   1     9118.36     9170.35     99.66 o 
 -11   0   1       40.14       60.88      4.72 o 
  -9   0   1     1623.93     1744.21     26.24 o 
  -7   0   1      576.65      598.24      8.21 o 
  -5   0   1      855.07      916.64      9.93 o 
  -3   0   1      818.52      857.52      9.65 o 
  -1   0   1     1409.22     1396.68      7.55 o 
   1   0   1      715.03      692.52      9.96 o 
   3   0   1        0.00       -1.37      1.37 o 
   5   0   1     3758.46     3572.15     29.01 o 
   7   0   1     2986.59     3206.18     27.20 o 
   9   0   1      808.52      762.16     11.36 o 
  11   0   1     4681.14     4690.92     54.17 o 
  13   0   1     1793.00     1926.05     28.44 o 
  15   0   1      146.53      119.38     10.30 o 
  17   0   1       20.26       18.10      8.96 o 
  19   0   1      307.76      254.65     31.05 o 
  21   0   1        1.67      -25.93     27.18 o 
 -22   1   1        0.00       -0.57     10.76 o 
 -21   1   1      130.57      147.54     13.26 o 
 -20   1   1        2.38       17.00      9.50 o 
 -19   1   1       74.36       57.72      7.55 o 
 -18   1   1       29.62       43.06      6.65 o 
 -17   1   1      680.25      706.60     14.06 o 
 -16   1   1       27.76       29.34      5.23 o 
 -15   1   1      278.77      277.53      7.96 o 
 -14   1   1        2.86       -0.06      4.20 o 
 -13   1   1      442.08      424.23      8.63 o 
 -12   1   1      770.16      757.70     10.27 o 
 -11   1   1      463.28      432.42      6.47 o 
 -10   1   1      434.16      466.02      6.05 o 
  -9   1   1      186.05      153.87      3.84 o 
  -8   1   1        0.16        0.47      1.72 o 
  -7   1   1     3183.20     3231.04     22.37 o 
  -6   1   1        0.68        0.04      1.48 o 
  -5   1   1      385.32      376.68      4.27 o 
  -4   1   1     3170.24     3241.76     21.23 o 
  -3   1   1      925.37      884.77      6.28 o 
  -2   1   1     3728.30     3657.72     20.36 o 
  -1   1   1      145.71      169.56      1.57 o 
   0   1   1     5065.87     4777.41     24.84 o 
   1   1   1    14936.07    13908.76     71.38 o 
   2   1   1     1225.01     1256.93      7.25 o 
   3   1   1    19568.91    18768.98     99.11 o 
   4   1   1     1075.25     1114.37      7.92 o 
   5   1   1    10951.23    11068.03     63.12 o 
   6   1   1      562.17      596.33      5.49 o 
   7   1   1        0.00        0.36      2.15 o 
   8   1   1     2104.06     2361.00     16.04 o 
   9   1   1      785.31      826.61      8.77 o 
  10   1   1       69.96       61.77      3.52 o 
  11   1   1      803.96      794.72     10.75 o 
  12   1   1       19.51       30.28      3.98 o 
  13   1   1      331.28      332.85      8.57 o 
  14   1   1     1242.11     1242.91     15.82 o 
  15   1   1     2589.45     2576.44     29.17 o 
  16   1   1      152.85      154.32      8.26 o 
  17   1   1      350.46      356.39     11.23 o 
  18   1   1        0.02        4.84      7.39 o 
  19   1   1        0.33       -5.04      7.87 o 
  20   1   1       50.53       72.91     11.61 o 
  21   1   1      181.11      175.73     19.10 o 
 -22   2   1        1.16       -0.73     10.04 o 
 -21   2   1        9.23       10.56     12.78 o 
 -20   2   1      189.46      177.46     13.17 o 
 -19   2   1      121.87      134.38      9.25 o 
 -18   2   1        2.69       -3.89      5.71 o 
 -17   2   1        0.63       -1.67      5.53 o 
 -16   2   1      492.36      514.35     11.41 o 
 -15   2   1        7.10        6.17      4.52 o 
 -14   2   1       13.65       28.05      4.73 o 
 -13   2   1     2023.15     1938.76     19.73 o 
 -12   2   1       90.16       91.09      4.23 o 
 -11   2   1      558.01      520.27      6.92 o 
 -10   2   1      120.27      126.51      4.32 o 
  -9   2   1        2.62        4.40      2.02 o 
  -8   2   1        8.82        2.22      1.86 o 
  -7   2   1      915.31      908.24      7.98 o 
  -6   2   1     1922.38     2034.59     14.32 o 
  -5   2   1     5727.28     5650.29     33.01 o 
  -4   2   1      438.17      459.08      4.55 o 
  -3   2   1     2889.07     2944.41     17.19 o 
  -2   2   1     1349.00     1365.98      8.63 o 
  -1   2   1        1.20        0.69      0.98 o 
   0   2   1     8667.05     8249.18     46.99 o 
   1   2   1     2627.37     2414.53     13.27 o 
   2   2   1     5091.97     4979.54     27.54 o 
   3   2   1     2003.95     2044.64     13.14 o 
   4   2   1     1664.40     1582.67     11.56 o 
   5   2   1      575.54      651.28      6.36 o 
   6   2   1      576.54      648.27      6.57 o 
   7   2   1     1617.71     1900.80     13.87 o 
   8   2   1      442.53      504.29      6.28 o 
   9   2   1        5.58       10.46      2.63 o 
  10   2   1      181.49      159.19      4.65 o 
  11   2   1        0.06       -2.07      2.91 o 
  12   2   1       18.58        5.09      5.31 o 
  13   2   1     2436.73     2475.25     25.64 o 
  14   2   1      641.92      636.66     11.55 o 
  15   2   1        0.65       -3.89      5.23 o 
  16   2   1      280.89      295.61     10.17 o 
  17   2   1       15.41       24.92      7.47 o 
  18   2   1      112.67      109.29      9.99 o 
  19   2   1      257.34      260.00     15.50 o 
  20   2   1       72.99       43.99     11.88 o 
  21   2   1      183.13      164.99     19.45 o 
 -22   3   1      127.30      123.59     13.71 o 
 -21   3   1        9.94       -5.47     10.50 o 
 -20   3   1       23.52       15.55     10.05 o 
 -19   3   1       25.87       14.95      8.77 o 
 -18   3   1       68.93       71.05      7.14 o 
 -17   3   1       29.06       31.20      6.45 o 
 -16   3   1        1.28        9.82      5.40 o 
 -15   3   1       11.83       -2.06      4.88 o 
 -14   3   1       14.82        5.18      4.60 o 
 -13   3   1      202.04      182.35      6.46 o 
 -12   3   1      205.53      181.46      5.63 o 
 -11   3   1      823.02      795.47      9.74 o 
 -10   3   1     1108.66     1139.72     11.61 o 
  -9   3   1        3.56        1.19      2.21 o 
  -8   3   1      336.64      371.60      5.26 o 
  -7   3   1     2897.17     3203.33     20.52 o 
  -6   3   1     1492.37     1601.73     11.39 o 
  -5   3   1      168.58      167.82      3.18 o 
  -4   3   1       88.26       57.44      3.02 o 
  -3   3   1     3206.11     3097.00     20.46 o 
  -2   3   1     2975.80     2737.31     17.65 o 
  -1   3   1     3839.31     3602.31     21.21 o 
   0   3   1     1902.36     1847.37     12.17 o 
   1   3   1     3940.24     3939.88     23.15 o 
   2   3   1     7807.03     7700.07     43.42 o 
   3   3   1    10013.69     9977.35     54.25 o 
   4   3   1     2238.50     2425.55     17.04 o 
   5   3   1     3687.29     3942.40     26.26 o 
   6   3   1      394.61      379.61      5.21 o 
   7   3   1        0.08       -1.23      2.15 o 
   8   3   1       11.66       14.70      2.46 o 
   9   3   1      933.86     1014.37     10.83 o 
  10   3   1       23.01       43.25      3.54 o 
  11   3   1        0.00        1.63      3.37 o 
  12   3   1        6.93        9.43      4.07 o 
  13   3   1      217.94      218.35      8.02 o 
  14   3   1     2693.69     2661.08     29.85 o 
  15   3   1      214.35      212.68      8.88 o 
  16   3   1      351.25      386.87     11.52 o 
  17   3   1       92.75      103.82      9.44 o 
  18   3   1       69.29       82.20      9.15 o 
  19   3   1       19.05       -5.55      9.57 o 
  20   3   1       28.47       22.54     11.54 o 
  21   3   1       90.84       93.22     13.63 o 
 -21   4   1      156.36      166.04     14.26 o 
 -20   4   1      372.60      420.11     21.45 o 
 -19   4   1        0.18       -9.32      9.32 o 
 -18   4   1      570.05      621.81     17.46 o 
 -17   4   1      271.44      271.78     10.22 o 
 -16   4   1      139.82      133.94      7.75 o 
 -15   4   1      107.79      116.88      7.41 o 
 -14   4   1      317.83      344.65      9.64 o 
 -13   4   1       50.06       48.81      5.02 o 
 -12   4   1      124.67      102.93      5.72 o 
 -11   4   1      827.61      853.90     11.46 o 
 -10   4   1      345.08      424.72      8.17 o 
  -9   4   1       49.64       46.71      3.45 o 
  -8   4   1        8.65        4.04      2.35 o 
  -7   4   1      494.82      597.90      7.15 o 
  -6   4   1       72.78      101.96      3.12 o 
  -5   4   1     1350.53     1429.29     11.15 o 
  -4   4   1      953.66      967.29      8.96 o 
  -3   4   1     1008.89     1103.90      9.35 o 
  -2   4   1      312.47      303.47      4.22 o 
  -1   4   1      102.48       87.96      2.58 o 
   0   4   1     1219.18     1169.97      8.98 o 
   1   4   1     5884.97     6123.49     36.54 o 
   2   4   1     5306.63     5719.22     34.39 o 
   3   4   1      943.94      959.61      8.36 o 
   4   4   1      160.46      151.39      3.60 o 
   5   4   1      176.28      207.90      4.26 o 
   6   4   1     1003.51     1167.99     10.45 o 
   7   4   1        0.75       -2.64      2.64 o 
   8   4   1      922.44      914.11     10.22 o 
   9   4   1      115.09      104.71      4.26 o 
  10   4   1     1504.73     1483.45     17.85 o 
  11   4   1      249.25      221.26      6.32 o 
  12   4   1      249.58      250.72      7.86 o 
  13   4   1      530.34      501.42     11.61 o 
  14   4   1      265.08      245.16      9.12 o 
  15   4   1       27.48       24.07      6.17 o 
  16   4   1        4.14        7.36      7.13 o 
  17   4   1      705.94      769.34     23.90 o 
  18   4   1       55.27       35.50      9.22 o 
  19   4   1      231.51      214.57     19.76 o 
  20   4   1      180.06      203.22     15.43 o 
  21   4   1       43.78       51.69     11.91 o 
 -21   5   1      211.13      215.68     21.45 o 
 -20   5   1      197.99      169.83     14.54 o 
 -19   5   1      557.39      533.68     25.71 o 
 -18   5   1       32.91       46.61      9.73 o 
 -17   5   1      211.45      205.87     11.90 o 
 -16   5   1      832.80      771.21     16.75 o 
 -15   5   1      250.99      249.94      9.61 o 
 -14   5   1       57.85       67.20      6.55 o 
 -13   5   1        8.81        2.77      5.32 o 
 -12   5   1      105.54      103.36      6.54 o 
 -11   5   1     1090.98     1026.26     15.19 o 
 -10   5   1       47.03       57.35      4.93 o 
  -9   5   1      723.91      793.97     10.51 o 
  -8   5   1      932.82      895.98     12.44 o 
  -7   5   1      278.00      324.37      6.01 o 
  -6   5   1     4359.64     4436.79     31.25 o 
  -5   5   1     4248.68     4665.50     32.50 o 
  -4   5   1     1855.01     1935.36     16.23 o 
  -3   5   1     1203.08     1213.53     10.67 o 
  -2   5   1      179.05      140.34      3.41 o 
  -1   5   1     4206.21     4518.76     30.15 o 
   0   5   1     1081.83     1141.84      9.76 o 
   1   5   1       12.83       18.62      2.21 o 
   2   5   1      318.54      342.24      5.13 o 
   3   5   1        0.54        2.19      2.18 o 
   4   5   1        5.10       10.29      2.48 o 
   5   5   1        0.05        2.60      2.48 o 
   6   5   1      836.37      777.74      8.93 o 
   7   5   1      181.43      172.27      4.70 o 
   8   5   1      337.90      356.33      7.31 o 
   9   5   1      535.52      517.60      8.90 o 
  10   5   1      306.17      289.53      6.99 o 
  11   5   1     1135.48     1033.04     13.93 o 
  12   5   1      357.87      282.18      9.07 o 
  13   5   1      207.21      199.37      8.54 o 
  14   5   1      954.64      951.45     19.34 o 
  15   5   1        9.91       -5.28      7.02 o 
  16   5   1        0.95       -0.64      7.20 o 
  17   5   1      590.86      620.34     18.97 o 
  18   5   1      474.18      433.76     21.46 o 
  19   5   1       46.51       65.70     16.21 o 
  20   5   1      137.66      113.19     14.15 o 
 -20   6   1      374.27      415.94     19.04 o 
 -19   6   1       73.43       92.27     22.81 o 
 -18   6   1      287.68      291.01     16.56 o 
 -17   6   1       14.73       25.62     11.38 o 
 -16   6   1       14.82       19.18      8.18 o 
 -15   6   1        2.49       -6.43      6.43 o 
 -14   6   1       57.28       59.56      7.41 o 
 -13   6   1      225.91      225.19      9.50 o 
 -12   6   1     1639.88     1606.27     22.53 o 
 -11   6   1       23.86       24.81      6.19 o 
 -10   6   1      669.03      603.70     10.97 o 
  -9   6   1     3069.64     3146.93     28.59 o 
  -8   6   1      696.23      668.86     10.27 o 
  -7   6   1      208.98      176.52      5.38 o 
  -6   6   1       49.15       38.08      3.36 o 
  -5   6   1     3435.21     3466.67     25.88 o 
  -4   6   1       87.12       93.58      3.94 o 
  -3   6   1      236.06      256.40      5.95 o 
  -2   6   1      560.24      563.38      7.25 o 
  -1   6   1      172.57      208.33      4.58 o 
   0   6   1     2361.16     2549.35     19.93 o 
   1   6   1     2106.24     2269.68     18.24 o 
   2   6   1      774.71      776.21      8.27 o 
   3   6   1      363.45      315.92      5.91 o 
   4   6   1      503.33      484.74      7.58 o 
   5   6   1        2.24        2.56      2.98 o 
   6   6   1     1171.19     1109.40     12.21 o 
   7   6   1      163.80      147.34      5.05 o 
   8   6   1        0.72        0.49      3.74 o 
   9   6   1     1860.76     1820.47     20.64 o 
  10   6   1      642.11      675.67     12.12 o 
  11   6   1        2.11        8.29      5.46 o 
  12   6   1       72.41       94.57      8.04 o 
  13   6   1        0.03       -5.21      7.02 o 
  14   6   1      848.89      890.78     19.09 o 
  15   6   1       60.32       54.81      8.56 o 
  16   6   1      414.98      441.73     20.46 o 
  17   6   1       57.46       70.23     12.07 o 
  18   6   1        0.44       -0.25     12.91 o 
  19   6   1        2.20       -0.79     10.50 o 
 -19   7   1      353.42      356.46     18.51 o 
 -18   7   1      356.07      384.04     18.38 o 
 -17   7   1        8.10        6.38     10.30 o 
 -16   7   1      116.76      126.30     11.80 o 
 -15   7   1       78.60       72.96      9.86 o 
 -14   7   1      385.83      436.96     22.67 o 
 -13   7   1      430.58      413.73     14.89 o 
 -12   7   1      271.51      224.34     11.48 o 
 -11   7   1       63.13       83.38      8.34 o 
 -10   7   1      495.79      472.08     12.14 o 
  -9   7   1      711.05      709.77     13.20 o 
  -8   7   1        0.06        7.10      4.60 o 
  -7   7   1      114.08       93.23      6.10 o 
  -6   7   1      737.63      765.40     11.09 o 
  -5   7   1      383.72      392.85      7.28 o 
  -4   7   1     1575.52     1459.11     15.62 o 
  -3   7   1       14.55        3.53      3.22 o 
  -2   7   1      327.51      323.86      6.57 o 
  -1   7   1      870.55      865.86     10.75 o 
   0   7   1      253.15      299.05      7.00 o 
   1   7   1      100.69       97.30      4.32 o 
   2   7   1       51.20       45.06      3.50 o 
   3   7   1     2480.10     2361.94     20.53 o 
   4   7   1      623.23      547.62      9.63 o 
   5   7   1      365.63      375.17      8.27 o 
   6   7   1      335.42      328.11      9.07 o 
   7   7   1      480.98      529.60     12.28 o 
   8   7   1     1024.43     1057.71     17.17 o 
   9   7   1        2.40        0.27      5.51 o 
  10   7   1        0.46        6.08      5.80 o 
  11   7   1       39.40       40.19      7.87 o 
  12   7   1      229.74      221.04     11.77 o 
  13   7   1      253.11      235.48     12.94 o 
  14   7   1      253.02      223.71     11.52 o 
  15   7   1      125.42      159.29     14.50 o 
  16   7   1      301.08      349.51     17.12 o 
  17   7   1      288.84      320.72     17.37 o 
  18   7   1      104.87       99.20     13.26 o 
  19   7   1       80.84       80.03     28.18 o 
 -18   8   1       12.76       12.01     11.37 o 
 -17   8   1      167.06      166.92     16.51 o 
 -16   8   1       15.51       29.15     14.79 o 
 -15   8   1      538.98      561.87     20.01 o 
 -14   8   1       17.84       18.67      9.48 o 
 -13   8   1      550.32      584.35     19.41 o 
 -12   8   1       40.54       46.66     15.16 o 
 -11   8   1      301.33      313.74     18.12 o 
 -10   8   1       40.70       35.80      8.58 o 
  -9   8   1     1850.50     1745.06     28.74 o 
  -8   8   1      128.83      140.46      8.95 o 
  -7   8   1      104.62      100.43      7.93 o 
  -6   8   1        0.05       -3.18      5.19 o 
  -5   8   1     1341.48     1340.64     19.45 o 
  -4   8   1        0.00        3.51      4.61 o 
  -3   8   1      150.75      122.82      6.42 o 
  -2   8   1     1255.47     1121.77     18.68 o 
  -1   8   1      195.09      178.37      6.97 o 
   0   8   1        0.30       -0.97      4.52 o 
   1   8   1       75.60       82.68      6.04 o 
   2   8   1      121.53      126.13      6.06 o 
   3   8   1     1007.17     1138.24     16.31 o 
   4   8   1       67.93       84.74      6.99 o 
   5   8   1        0.15        2.81      7.06 o 
   6   8   1     1311.71     1266.97     22.61 o 
   7   8   1       56.69       57.31      7.39 o 
   8   8   1       11.76       16.39      6.61 o 
   9   8   1      442.69      449.33     13.32 o 
  10   8   1      115.77      120.58      9.82 o 
  11   8   1      172.94      158.22     12.63 o 
  12   8   1       11.80       -1.55      9.27 o 
  13   8   1      280.41      313.76     16.01 o 
  14   8   1       56.48       56.94     10.72 o 
  15   8   1       77.08       64.73     14.04 o 
  16   8   1       16.53        9.38     10.94 o 
  17   8   1       18.63       14.06     11.36 o 
 -17   9   1        6.81       -7.77     13.20 o 
 -16   9   1        7.71       13.61     10.09 o 
 -15   9   1      312.15      339.84     18.49 o 
 -14   9   1      161.27      181.54     14.02 o 
 -13   9   1       14.50       20.67      9.37 o 
 -12   9   1        2.80       -0.44      8.72 o 
 -11   9   1      177.78      192.80     13.58 o 
 -10   9   1      109.35       94.17     10.60 o 
  -9   9   1       61.71       68.48     10.23 o 
  -8   9   1      191.41      188.35     10.26 o 
  -7   9   1        0.66       -6.50      6.50 o 
  -6   9   1       50.15       61.51      8.55 o 
  -5   9   1       89.17       85.66      7.23 o 
  -4   9   1       13.76       -1.22      5.40 o 
  -3   9   1      111.03       68.47      6.92 o 
  -2   9   1       23.16       12.82      5.70 o 
  -1   9   1       24.09       23.63      5.43 o 
   0   9   1       61.48       47.14      5.52 o 
   1   9   1       95.11       69.39      5.78 o 
   2   9   1      446.18      432.13     10.45 o 
   3   9   1       33.97       23.73      6.00 o 
   4   9   1      783.93      763.48     16.59 o 
   5   9   1      493.87      418.53     13.58 o 
   6   9   1      147.59      145.43     12.45 o 
   7   9   1      920.38      924.67     19.01 o 
   8   9   1      168.35      174.97     10.11 o 
   9   9   1      208.95      208.59     17.50 o 
  10   9   1        0.73       -7.56      8.67 o 
  11   9   1       70.13       79.06     11.55 o 
  12   9   1       59.52       63.90     16.20 o 
  13   9   1      173.74      164.51     14.23 o 
  14   9   1       69.16       59.10     11.73 o 
  15   9   1      222.93      205.08     15.99 o 
  16   9   1      886.68      939.12     28.06 o 
 -15  10   1        0.81       -5.19     12.90 o 
 -14  10   1        0.00       -9.75      9.75 o 
 -13  10   1       52.26       65.63     12.15 o 
 -12  10   1      223.39      204.81     15.07 o 
 -11  10   1       83.69       93.45     11.83 o 
 -10  10   1       90.80      109.43     12.33 o 
  -9  10   1      435.84      430.65     24.70 o 
  -8  10   1        1.26        6.64      7.60 o 
  -7  10   1        0.70       -4.27      7.00 o 
  -6  10   1       14.87       21.00      7.91 o 
  -5  10   1      181.13      193.08     10.41 o 
  -4  10   1      289.72      288.73     11.36 o 
  -3  10   1        0.04        2.16      5.88 o 
  -2  10   1      161.81      123.29      8.21 o 
  -1  10   1      235.54      229.80     10.54 o 
   0  10   1      284.20      269.83     12.53 o 
   1  10   1      494.27      447.18     15.48 o 
   2  10   1        0.45        8.34      7.11 o 
   3  10   1      203.44      191.06     10.02 o 
   4  10   1      474.74      457.27     15.56 o 
   5  10   1       62.14       50.24      7.91 o 
   6  10   1       37.33       24.30      7.71 o 
   7  10   1      571.77      581.37     18.39 o 
   8  10   1      325.35      353.49     14.76 o 
   9  10   1       29.46       14.43      9.60 o 
  10  10   1      287.53      285.11     16.44 o 
  11  10   1        1.53       -5.00      9.34 o 
  12  10   1       50.07       59.86     12.19 o 
  13  10   1       12.65        6.43     11.09 o 
  14  10   1        4.72        3.32     10.97 o 
  15  10   1      270.80      282.78     20.34 o 
 -14  11   1       38.95       62.60     25.68 o 
 -13  11   1        4.69       -3.23     11.24 o 
 -12  11   1        5.37       12.66     11.07 o 
 -11  11   1        1.43       16.77     10.80 o 
 -10  11   1       39.56       34.50     11.85 o 
  -9  11   1        2.20       -5.56      9.78 o 
  -8  11   1      370.62      356.08     22.68 o 
  -7  11   1       12.16       20.64      8.91 o 
  -6  11   1       23.92       29.81      8.57 o 
  -5  11   1       19.96        1.93      7.55 o 
  -4  11   1       72.84       58.53      9.89 o 
  -3  11   1      153.31      164.88     11.26 o 
  -2  11   1       72.80       76.59     10.49 o 
  -1  11   1       36.02       51.86      9.83 o 
   0  11   1        8.88        3.86      8.98 o 
   1  11   1        0.11       -1.84      8.45 o 
   2  11   1      176.30      194.14     14.04 o 
   3  11   1      288.27      302.85     15.70 o 
   4  11   1       84.82       83.02      9.92 o 
   5  11   1      114.35      108.17     11.18 o 
   6  11   1       34.13       30.26      9.38 o 
   7  11   1        0.12       -2.37      9.37 o 
   8  11   1      158.68      180.56     17.14 o 
   9  11   1       33.68       33.09     12.61 o 
  10  11   1       72.39       64.83     13.08 o 
  11  11   1       29.30       34.95     11.22 o 
  12  11   1      536.38      665.01     23.95 o 
  13  11   1      133.35      127.81     15.24 o 
 -11  12   1      139.45       90.43     15.87 o 
 -10  12   1       70.54       73.09     15.46 o 
  -9  12   1      109.67      117.78     17.47 o 
  -8  12   1        2.64      -11.94     11.94 o 
  -7  12   1       28.86       36.91     12.73 o 
  -6  12   1      161.76      163.79     21.11 o 
  -5  12   1       29.16       27.92     12.41 o 
  -4  12   1       52.69       50.01     14.33 o 
  -3  12   1      555.05      582.18     21.59 o 
  -2  12   1     1188.47     1233.83     30.46 o 
  -1  12   1       45.73       54.99     10.92 o 
   0  12   1      470.62      522.30     28.95 o 
   1  12   1        3.49        7.56     10.32 o 
   2  12   1       25.38       26.57     11.38 o 
   3  12   1       61.53       69.17     11.84 o 
   4  12   1       16.33       33.61     10.55 o 
   5  12   1       23.46        2.67     14.09 o 
   6  12   1        8.70        8.81     12.28 o 
   7  12   1       15.68       13.71     14.72 o 
   8  12   1        4.24       12.23     14.86 o 
   9  12   1       43.14       35.13     27.15 o 
  10  12   1      107.71      121.28     21.16 o 
  11  12   1       20.03       33.74     39.83 o 
  -8  13   1       34.13       55.86     19.40 o 
  -7  13   1        2.80        5.19     15.44 o 
  -6  13   1       22.84       48.20     26.36 o 
  -5  13   1        5.25       13.77     19.40 o 
  -4  13   1        7.84      -13.19     13.19 o 
  -3  13   1      282.91      277.78     20.92 o 
  -2  13   1       10.38      -10.83     12.20 o 
  -1  13   1       25.65        1.28     10.61 o 
   0  13   1      266.43      281.58     21.39 o 
   1  13   1       56.29       53.00     12.55 o 
   2  13   1       11.48        4.54     10.81 o 
   3  13   1      219.94      254.30     18.10 o 
   4  13   1      130.61      158.11     22.61 o 
   5  13   1        3.61       14.89     12.92 o 
   6  13   1       45.84       42.19     21.65 o 
   7  13   1       43.53       40.64     17.05 o 
 -22   0   2      182.36      164.09     18.67 o 
 -20   0   2      241.48      244.05     14.31 o 
 -18   0   2      231.30      221.12     13.19 o 
 -16   0   2      152.70      152.73     11.35 o 
 -14   0   2      324.84      359.29     13.77 o 
 -12   0   2       41.33       22.21      4.22 o 
 -10   0   2      614.09      717.79     10.99 o 
  -8   0   2     3264.48     3146.84     35.00 o 
  -6   0   2    23335.22    23943.72    203.23 o 
  -4   0   2       29.64       45.52      0.77 o 
  -2   0   2    15797.55    15678.49    201.99 o 
   0   0   2     2516.62     2059.31     20.38 o 
   2   0   2     2872.93     2853.54     30.25 o 
   4   0   2    19747.05    19335.35    154.03 o 
   6   0   2     3832.90     4025.36     37.51 o 
   8   0   2     3081.70     3346.88     32.86 o 
  10   0   2      943.71     1008.35     15.47 o 
  12   0   2     2677.48     2631.74     35.11 o 
  14   0   2     2019.88     1941.15     33.53 o 
  16   0   2       50.42       38.15      9.17 o 
  18   0   2      451.85      458.01     21.39 o 
  20   0   2      435.78      455.10     26.82 o 
 -22   1   2      151.18      134.03     12.97 o 
 -21   1   2      178.31      171.25     13.18 o 
 -20   1   2       47.18       59.84      7.98 o 
 -19   1   2        0.22        7.92      6.35 o 
 -18   1   2       15.05       -0.19      5.90 o 
 -17   1   2     1442.02     1418.83     17.58 o 
 -16   1   2      305.35      303.07      8.32 o 
 -15   1   2        0.00       -4.19      4.19 o 
 -14   1   2      337.55      338.18      8.14 o 
 -13   1   2     1238.79     1235.57     15.89 o 
 -12   1   2        0.19        3.60      2.69 o 
 -11   1   2      140.36      147.56      4.08 o 
 -10   1   2      239.25      288.97      6.63 o 
  -9   1   2     2251.18     2209.38     16.48 o 
  -8   1   2       95.90       75.50      2.68 o 
  -7   1   2       61.66       56.72      2.07 o 
  -6   1   2      705.42      731.96      6.30 o 
  -5   1   2     5183.60     5224.12     34.80 o 
  -4   1   2    18545.86    18221.28    112.61 o 
  -3   1   2    11426.39    10769.78     71.00 o 
  -2   1   2     4801.51     4829.45     27.24 o 
  -1   1   2     4025.48     3619.20     23.38 o 
   0   1   2      257.40      288.16      2.32 o 
   1   1   2    11710.89    11168.66     61.10 o 
   2   1   2     2908.29     2820.86     16.49 o 
   3   1   2     1256.35     1179.70      7.77 o 
   4   1   2      615.57      573.85      5.33 o 
   5   1   2     1269.70     1309.81     10.53 o 
   6   1   2     2092.18     2113.48     15.35 o 
   7   1   2     4706.06     5065.25     35.10 o 
   8   1   2     2844.77     2852.80     20.41 o 
   9   1   2      118.82      126.76      3.70 o 
  10   1   2      147.35      161.48      5.00 o 
  11   1   2     1659.91     1634.56     15.58 o 
  12   1   2     2680.52     2547.14     24.30 o 
  13   1   2      247.45      247.66      8.47 o 
  14   1   2     3016.58     2875.53     31.45 o 
  15   1   2      172.88      137.87      8.28 o 
  16   1   2      410.09      422.53     13.55 o 
  17   1   2      369.44      324.02     12.69 o 
  18   1   2      120.17      123.74      9.86 o 
  19   1   2       83.16       69.95     12.02 o 
  20   1   2       27.07       32.57     11.26 o 
  21   1   2      326.97      302.41     17.08 o 
 -22   2   2       40.74       39.90     10.77 o 
 -21   2   2       17.44       13.56     22.16 o 
 -20   2   2        1.04       -5.38     11.32 o 
 -19   2   2      351.59      392.92     12.27 o 
 -18   2   2      118.93      115.46      7.76 o 
 -17   2   2        8.34        6.77      5.58 o 
 -16   2   2      221.73      214.29      7.36 o 
 -15   2   2     1847.44     1744.94     19.06 o 
 -14   2   2       14.41       10.54      4.14 o 
 -13   2   2     1047.92     1027.35     12.83 o 
 -12   2   2      313.07      294.15      6.75 o 
 -11   2   2      580.28      532.54      7.26 o 
 -10   2   2     1733.45     1870.69     15.00 o 
  -9   2   2     6895.02     7110.93     57.32 o 
  -8   2   2      258.73      227.26      4.42 o 
  -7   2   2     6172.07     6595.39     42.92 o 
  -6   2   2     2670.64     2657.01     19.24 o 
  -5   2   2      200.23      230.16      3.28 o 
  -4   2   2     4548.10     4493.58     29.21 o 
  -3   2   2    35847.25    33780.25    270.18 o 
  -2   2   2     4725.96     4475.15     25.93 o 
  -1   2   2     7786.39     7619.49     40.85 o 
   0   2   2      492.67      521.34      4.23 o 
   1   2   2       30.14       25.92      1.42 o 
   2   2   2      129.21       92.16      1.97 o 
   3   2   2     2011.90     2035.33     13.67 o 
   4   2   2       29.22       41.43      1.94 o 
   5   2   2      636.16      742.11      7.11 o 
   6   2   2      343.59      343.21      5.69 o 
   7   2   2      193.29      192.59      4.42 o 
   8   2   2      593.81      618.65      7.42 o 
   9   2   2     1006.66     1085.78     10.67 o 
  10   2   2      311.00      333.18      7.22 o 
  11   2   2      129.38      155.35      5.47 o 
  12   2   2     3539.72     3527.66     31.38 o 
  13   2   2      689.90      701.18     13.36 o 
  14   2   2       29.12       10.27      5.62 o 
  15   2   2        1.42        3.20      5.63 o 
  16   2   2      454.68      450.43     13.41 o 
  17   2   2       16.49       18.85      7.70 o 
  18   2   2      126.92      132.68     10.08 o 
  19   2   2        0.00        0.01      8.62 o 
  20   2   2      107.48      102.61     13.63 o 
  21   2   2       26.08       13.10     11.27 o 
 -22   3   2        1.63        8.99     10.73 o 
 -21   3   2       98.69       96.57     11.99 o 
 -20   3   2      252.55      263.35     15.98 o 
 -19   3   2       66.21       61.75      7.39 o 
 -18   3   2       11.53        7.01      6.53 o 
 -17   3   2      463.76      424.90     11.78 o 
 -16   3   2      366.14      340.73      9.64 o 
 -15   3   2        2.31        1.77      4.37 o 
 -14   3   2      150.50      140.98      6.47 o 
 -13   3   2      849.88      778.51     11.41 o 
 -12   3   2      582.76      617.51      9.83 o 
 -11   3   2      217.92      227.82      5.00 o 
 -10   3   2      728.13      765.15      8.10 o 
  -9   3   2      176.11      165.43      4.33 o 
  -8   3   2      726.56      779.74      7.99 o 
  -7   3   2     2408.31     2567.24     18.03 o 
  -6   3   2     1290.97     1367.28     10.82 o 
  -5   3   2     1411.41     1529.38     10.31 o 
  -4   3   2        0.62        4.04      1.43 o 
  -3   3   2        2.62        3.86      1.49 o 
  -2   3   2     9946.17    10114.13     64.06 o 
  -1   3   2     2173.07     1999.22     13.87 o 
   0   3   2      487.58      476.14      4.39 o 
   1   3   2      956.93     1020.81      7.33 o 
   2   3   2     2756.57     2699.24     16.71 o 
   3   3   2      659.47      648.40      6.04 o 
   4   3   2      738.61      717.27      6.82 o 
   5   3   2     1064.10     1164.98      9.97 o 
   6   3   2      195.29      213.96      4.76 o 
   7   3   2      129.74      100.31      3.44 o 
   8   3   2     3005.62     3114.28     23.27 o 
   9   3   2      146.34      170.30      4.65 o 
  10   3   2     1246.65     1313.40     14.18 o 
  11   3   2      159.24      134.89      5.55 o 
  12   3   2        1.28        3.57      4.12 o 
  13   3   2       30.56       27.12      5.52 o 
  14   3   2       38.30       24.79      5.79 o 
  15   3   2      189.12      197.26      8.78 o 
  16   3   2      538.56      528.08     15.53 o 
  17   3   2        8.55       14.21      8.04 o 
  18   3   2       55.87       70.82     10.89 o 
  19   3   2       44.57       45.93     12.32 o 
  20   3   2        5.02        7.87      9.90 o 
  21   3   2        7.31        3.00     10.74 o 
 -21   4   2      336.45      333.01     20.53 o 
 -20   4   2      542.14      613.59     23.87 o 
 -19   4   2      175.11      155.55     11.39 o 
 -18   4   2      803.74      805.15     24.61 o 
 -17   4   2      971.58     1019.45     17.36 o 
 -16   4   2      278.13      279.37      9.48 o 
 -15   4   2      332.06      333.50      9.48 o 
 -14   4   2       10.17        7.07      4.61 o 
 -13   4   2      174.00      172.52      6.33 o 
 -12   4   2      351.47      337.47      8.14 o 
 -11   4   2      156.88      167.15      5.16 o 
 -10   4   2      139.08      126.61      4.53 o 
  -9   4   2        5.86        2.52      2.37 o 
  -8   4   2        9.25        1.28      2.39 o 
  -7   4   2       18.25       25.74      2.28 o 
  -6   4   2     1125.20     1106.03      9.29 o 
  -5   4   2     1767.22     1881.41     13.63 o 
  -4   4   2     2189.28     2264.91     19.72 o 
  -3   4   2      249.78      235.33      4.30 o 
  -2   4   2      255.48      240.57      4.17 o 
  -1   4   2      242.09      330.46      4.73 o 
   0   4   2     2767.82     2820.41     18.20 o 
   1   4   2     2587.38     2705.95     16.69 o 
   2   4   2     4406.56     4724.42     29.03 o 
   3   4   2     1752.93     1831.18     13.10 o 
   4   4   2     1836.96     1851.29     13.42 o 
   5   4   2        1.37       -1.24      2.20 o 
   6   4   2        0.08        0.89      2.26 o 
   7   4   2      197.56      217.26      5.01 o 
   8   4   2      586.74      576.54      7.84 o 
   9   4   2       87.50      107.60      4.24 o 
  10   4   2      100.96      114.91      6.00 o 
  11   4   2      738.27      738.73     10.59 o 
  12   4   2      642.80      647.14     11.12 o 
  13   4   2      663.42      583.03     12.63 o 
  14   4   2      673.40      636.68     16.35 o 
  15   4   2       41.75       21.31      7.87 o 
  16   4   2      787.26      793.61     18.85 o 
  17   4   2      280.28      269.41     15.83 o 
  18   4   2      272.60      314.96     16.90 o 
  19   4   2        0.22       -9.90      9.90 o 
  20   4   2       31.66       29.78     11.50 o 
 -21   5   2       14.45       25.83     15.80 o 
 -20   5   2      658.80      653.42     43.74 o 
 -19   5   2       45.12       45.49     16.09 o 
 -18   5   2      291.30      319.68     14.52 o 
 -17   5   2      190.20      209.90     10.39 o 
 -16   5   2      158.95      155.03      8.58 o 
 -15   5   2      107.42      105.53      7.34 o 
 -14   5   2      403.64      437.08     11.44 o 
 -13   5   2      387.29      381.98      9.28 o 
 -12   5   2       92.22       74.76      5.52 o 
 -11   5   2      713.46      673.98     11.19 o 
 -10   5   2      369.52      354.40      8.04 o 
  -9   5   2      248.86      215.90      5.98 o 
  -8   5   2       11.28       12.27      2.83 o 
  -7   5   2      758.42      804.06      9.02 o 
  -6   5   2     1774.81     1805.90     15.57 o 
  -5   5   2      340.85      329.00      5.63 o 
  -4   5   2      770.81      746.79      7.82 o 
  -3   5   2     2219.36     2329.29     17.89 o 
  -2   5   2       68.76       76.94      3.13 o 
  -1   5   2       82.44      100.05      3.14 o 
   0   5   2     1000.08     1102.17     10.78 o 
   1   5   2       84.42       73.08      2.72 o 
   2   5   2     3073.87     2973.70     21.23 o 
   3   5   2     2221.86     2291.07     17.33 o 
   4   5   2      671.72      631.01      8.02 o 
   5   5   2     1317.28     1360.78     12.63 o 
   6   5   2       51.08       59.70      3.39 o 
   7   5   2     1112.41     1086.02     10.90 o 
   8   5   2       20.07       20.05      3.29 o 
   9   5   2       25.89       19.14      4.32 o 
  10   5   2     1252.53     1314.21     15.00 o 
  11   5   2      157.68      130.95      5.89 o 
  12   5   2      162.79      154.99      6.65 o 
  13   5   2       49.73       41.31      6.72 o 
  14   5   2       46.55       42.44      8.19 o 
  15   5   2       23.15       25.00      7.58 o 
  16   5   2      113.62      121.90      9.97 o 
  17   5   2      120.82      110.56     13.26 o 
  18   5   2        0.03      -13.62     13.62 o 
  19   5   2      697.95      741.98     25.51 o 
  20   5   2      333.22      352.53     19.71 o 
 -20   6   2       73.13       78.57     11.57 o 
 -19   6   2      162.87      121.48     13.31 o 
 -18   6   2      226.76      236.63     13.77 o 
 -17   6   2      551.97      582.84     16.67 o 
 -16   6   2       70.72       79.66      8.72 o 
 -15   6   2       83.97       77.98      8.08 o 
 -14   6   2       63.87       72.90      6.79 o 
 -13   6   2       75.69       61.44      6.72 o 
 -12   6   2     1965.20     1922.56     29.85 o 
 -11   6   2       53.83       66.14      6.09 o 
 -10   6   2      434.12      434.47      9.48 o 
  -9   6   2      844.18      786.30     11.32 o 
  -8   6   2     2880.92     2849.26     25.83 o 
  -7   6   2      233.02      223.54      5.73 o 
  -6   6   2      466.78      479.78      7.32 o 
  -5   6   2        3.16        2.02      3.61 o 
  -4   6   2      518.52      524.73      7.26 o 
  -3   6   2      539.63      582.12      7.78 o 
  -2   6   2      422.18      473.84      7.11 o 
  -1   6   2        0.10        2.98      2.41 o 
   0   6   2      212.77      172.44      4.10 o 
   1   6   2        0.77       -0.63      2.38 o 
   2   6   2      177.71      183.77      5.72 o 
   3   6   2      610.84      568.87      7.86 o 
   4   6   2     2633.99     2662.86     22.00 o 
   5   6   2      903.68      921.57     10.96 o 
   6   6   2      867.64      922.44     11.10 o 
   7   6   2       74.39       46.76      4.17 o 
   8   6   2     1844.07     1815.77     20.54 o 
   9   6   2        0.53       -0.99      4.71 o 
  10   6   2      488.20      438.62     11.04 o 
  11   6   2        8.30        0.99      7.38 o 
  12   6   2      570.45      569.09     15.03 o 
  13   6   2        1.90       -6.38      6.38 o 
  14   6   2      202.48      193.45     11.10 o 
  15   6   2        2.74       -4.22      7.37 o 
  16   6   2      125.89      130.39     11.77 o 
  17   6   2       69.81       78.34     11.60 o 
  18   6   2        5.48       -7.79     10.90 o 
  19   6   2      232.52      235.97     16.56 o 
 -19   7   2       94.58       94.18     13.24 o 
 -18   7   2       34.18       43.73     10.26 o 
 -17   7   2        9.48       -8.61      8.61 o 
 -16   7   2       52.15       58.40      9.71 o 
 -15   7   2        7.39        1.93      6.85 o 
 -14   7   2        2.38       -3.22      7.52 o 
 -13   7   2        3.96        2.74      6.62 o 
 -12   7   2       97.06       74.74      7.90 o 
 -11   7   2      411.19      371.43     12.21 o 
 -10   7   2      231.77      238.25      8.95 o 
  -9   7   2       49.04       59.32      6.27 o 
  -8   7   2      562.26      576.01     11.50 o 
  -7   7   2       24.26       27.15      4.26 o 
  -6   7   2     6345.63     6334.08     48.43 o 
  -5   7   2       66.26       68.95      4.26 o 
  -4   7   2       10.88       16.87      3.35 o 
  -3   7   2      157.22      121.26      4.39 o 
  -2   7   2      271.23      295.94      7.19 o 
  -1   7   2        7.04       -1.56      2.83 o 
   0   7   2      182.26      178.27      4.99 o 
   1   7   2       20.49       16.09      3.19 o 
   2   7   2      815.81      855.08     11.04 o 
   3   7   2      129.86      148.37      5.61 o 
   4   7   2      583.24      543.02      9.77 o 
   5   7   2        0.70        8.10      3.99 o 
   6   7   2      850.07      865.69     14.06 o 
   7   7   2     2690.98     2655.05     51.25 o 
   8   7   2      889.65      876.26     17.20 o 
   9   7   2        7.99        2.82      5.94 o 
  10   7   2       56.18       45.36      8.50 o 
  11   7   2       16.81       20.14      6.92 o 
  12   7   2      393.17      408.10     15.23 o 
  13   7   2       96.66       80.79      9.29 o 
  14   7   2        7.74        8.39      7.78 o 
  15   7   2      110.45      105.75     11.47 o 
  16   7   2        3.79       -3.95      9.66 o 
  17   7   2       11.24       23.23     10.93 o 
  18   7   2      243.72      240.74     17.08 o 
 -18   8   2       97.85       81.61     13.70 o 
 -17   8   2       11.82        2.10     10.38 o 
 -16   8   2      437.45      508.97     33.35 o 
 -15   8   2        1.37        0.59      9.03 o 
 -14   8   2        4.55        2.22     13.85 o 
 -13   8   2      250.82      237.26     13.51 o 
 -12   8   2      297.24      272.82     14.24 o 
 -11   8   2       28.28       14.17      8.50 o 
 -10   8   2       73.71       70.08      9.17 o 
  -9   8   2       15.48       14.35      6.67 o 
  -8   8   2      113.22      110.31      7.81 o 
  -7   8   2      213.48      202.94      8.00 o 
  -6   8   2     1154.63     1122.10     16.56 o 
  -5   8   2        0.03       -4.90      4.90 o 
  -4   8   2     1405.30     1391.86     18.37 o 
  -3   8   2      158.34      142.19      8.82 o 
  -2   8   2      108.00       90.66      5.81 o 
  -1   8   2      144.04      135.82      6.20 o 
   0   8   2      115.95       93.09      5.58 o 
   1   8   2      112.19       92.44      5.77 o 
   2   8   2      192.47      216.60      7.85 o 
   3   8   2      752.25      639.02     12.25 o 
   4   8   2     1305.67     1260.68     17.58 o 
   5   8   2      275.62      287.64      9.65 o 
   6   8   2       33.73       29.72      6.81 o 
   7   8   2       16.89       14.31      6.36 o 
   8   8   2     1317.69     1272.34     21.67 o 
   9   8   2      364.90      382.54     12.91 o 
  10   8   2      785.81      741.62     26.39 o 
  11   8   2       59.28       53.33     10.49 o 
  12   8   2      130.39      134.73     12.19 o 
  13   8   2       17.18       19.81      8.82 o 
  14   8   2      119.71      140.15     12.36 o 
  15   8   2       42.28       26.61     10.70 o 
  16   8   2        6.55        7.29     11.11 o 
  17   8   2      438.42      490.92     21.50 o 
 -17   9   2        1.88       -5.56     11.41 o 
 -16   9   2       16.23       22.06     10.83 o 
 -15   9   2        4.24       32.92     10.71 o 
 -14   9   2        6.48        2.81     11.56 o 
 -13   9   2        5.57        0.42      8.69 o 
 -12   9   2       93.11       84.01     12.85 o 
 -11   9   2       61.03       67.48     10.99 o 
 -10   9   2       76.11       51.86     10.07 o 
  -9   9   2     1270.02     1305.64     28.31 o 
  -8   9   2       37.67       39.05      7.90 o 
  -7   9   2        1.24       11.17      6.22 o 
  -6   9   2      933.68      928.16     17.12 o 
  -5   9   2      459.27      436.12     12.49 o 
  -4   9   2       94.49      106.44      8.02 o 
  -3   9   2       36.17       38.16      8.71 o 
  -2   9   2      156.41      141.97      8.29 o 
  -1   9   2      498.73      516.79     12.52 o 
   0   9   2        1.31        3.82      5.70 o 
   1   9   2       20.28       27.23      5.65 o 
   2   9   2      229.92      245.17      8.90 o 
   3   9   2      317.08      336.04     10.91 o 
   4   9   2     1808.28     1815.96     27.01 o 
   5   9   2     1051.87      972.66     21.43 o 
   6   9   2      361.77      353.51     12.55 o 
   7   9   2        8.23       15.50      6.79 o 
   8   9   2      212.97      238.81     11.26 o 
   9   9   2      228.09      239.03     14.20 o 
  10   9   2      325.53      352.72     16.55 o 
  11   9   2       38.64       37.00     10.87 o 
  12   9   2       20.25       20.66     11.59 o 
  13   9   2       76.28       65.11     12.48 o 
  14   9   2       49.44       67.72     15.07 o 
  15   9   2       33.02       22.78     12.45 o 
  16   9   2      215.19      222.22     17.09 o 
 -16  10   2      158.25      172.05     16.21 o 
 -15  10   2      148.47      183.74     15.66 o 
 -14  10   2      154.37      129.87     13.78 o 
 -13  10   2       98.45       75.84     11.79 o 
 -12  10   2        5.23       15.35     10.20 o 
 -11  10   2       46.78       41.72     10.83 o 
 -10  10   2      578.74      596.86     28.00 o 
  -9  10   2      336.19      360.11     16.92 o 
  -8  10   2        3.42       10.81      9.15 o 
  -7  10   2       12.28       14.82      8.13 o 
  -6  10   2       10.64       16.06      7.81 o 
  -5  10   2       26.03       31.06      6.85 o 
  -4  10   2     1291.06     1232.97     20.60 o 
  -3  10   2      102.00       77.73      7.96 o 
  -2  10   2       15.02        3.85      6.51 o 
  -1  10   2       19.14        7.52      6.53 o 
   0  10   2     1633.90     1522.11     27.06 o 
   1  10   2      184.20      165.13      9.69 o 
   2  10   2      215.48      215.58     11.71 o 
   3  10   2       36.22       45.48      9.96 o 
   4  10   2      473.22      427.49     14.45 o 
   5  10   2      374.10      409.51     18.72 o 
   6  10   2      460.59      430.93     14.32 o 
   7  10   2      101.67      103.25      9.43 o 
   8  10   2       39.46       43.18      9.73 o 
   9  10   2       97.61      107.42     13.62 o 
  10  10   2      213.57      241.02     16.46 o 
  11  10   2       13.67       12.01      9.96 o 
  12  10   2       27.82       19.81     11.08 o 
  13  10   2       17.41        4.82     13.00 o 
  14  10   2        0.91       -1.56     10.49 o 
 -14  11   2        2.38       13.76     11.66 o 
 -13  11   2      165.52      155.04     15.64 o 
 -12  11   2       84.09       76.32     12.80 o 
 -11  11   2       82.34      105.47     15.41 o 
 -10  11   2      369.58      391.85     29.30 o 
  -9  11   2      389.88      443.70     22.40 o 
  -8  11   2       54.50       53.13     11.32 o 
  -7  11   2      189.30      188.53     14.85 o 
  -6  11   2      379.95      369.42     15.47 o 
  -5  11   2       34.53       40.21      8.23 o 
  -4  11   2        5.85        8.57      8.50 o 
  -3  11   2      264.98      262.08     14.06 o 
  -2  11   2      152.25      122.36     10.41 o 
  -1  11   2       69.15       62.73     11.26 o 
   0  11   2        2.47        3.61      8.66 o 
   1  11   2       17.03        2.70      8.64 o 
   2  11   2      199.50      203.20     13.77 o 
   3  11   2      437.29      472.13     18.98 o 
   4  11   2      279.92      261.02     14.90 o 
   5  11   2      210.58      212.25     14.93 o 
   6  11   2      139.81      179.36     13.22 o 
   7  11   2       30.79       43.21     10.68 o 
   8  11   2       37.33       63.41     13.45 o 
   9  11   2       37.20       28.28     13.85 o 
  10  11   2       68.48       66.15     15.25 o 
  11  11   2      151.92      190.64     30.15 o 
  12  11   2       69.47       58.35     26.46 o 
  13  11   2      138.39      139.16     24.95 o 
 -11  12   2      124.18      153.78     17.67 o 
 -10  12   2       33.64       38.47     16.49 o 
  -9  12   2        0.21      -12.76     12.99 o 
  -8  12   2        0.65        0.34     13.26 o 
  -7  12   2       42.57       33.10     13.38 o 
  -6  12   2        0.47        1.76     16.15 o 
  -5  12   2       42.74       34.91     12.49 o 
  -4  12   2      234.23      263.27     18.90 o 
  -3  12   2       52.73       81.36     18.28 o 
  -2  12   2        0.95       15.32     10.29 o 
  -1  12   2      420.78      403.02     22.43 o 
   0  12   2       19.36       29.96     10.26 o 
   1  12   2      167.98      151.79     13.61 o 
   2  12   2        0.36        0.37     11.39 o 
   3  12   2       50.76       66.93     13.69 o 
   4  12   2       52.84       55.18     11.23 o 
   5  12   2       56.35       70.06     11.74 o 
   6  12   2      152.38      146.36     15.86 o 
   7  12   2        7.22      -21.39     27.36 o 
   8  12   2      198.71      203.04     22.90 o 
   9  12   2       21.59       27.49     19.90 o 
  10  12   2       63.45       75.80     19.62 o 
  -8  13   2        5.90       21.89     17.17 o 
  -7  13   2       66.30       86.19     18.62 o 
  -6  13   2        2.49        7.41     14.99 o 
  -5  13   2        9.24       12.69     14.99 o 
  -4  13   2      148.34      144.04     16.49 o 
  -3  13   2       29.91       33.46     14.17 o 
  -2  13   2       50.14       59.09     12.64 o 
  -1  13   2      275.89      290.55     17.45 o 
   0  13   2      175.83      178.83     15.76 o 
   1  13   2       95.07       86.30     19.04 o 
   2  13   2      611.95      665.65     25.70 o 
   3  13   2       99.63      102.52     13.83 o 
   4  13   2       19.56       10.33     11.29 o 
   5  13   2      590.10      558.51     27.09 o 
   6  13   2       99.86       69.09     19.60 o 
   7  13   2       52.96       55.35     35.74 o 
 -23   0   3        9.53      -15.12     15.12 o 
 -21   0   3       41.30       39.93     11.70 o 
 -19   0   3     1027.76     1066.48     24.78 o 
 -17   0   3      564.60      529.87     15.23 o 
 -15   0   3        2.67        9.33      6.44 o 
 -13   0   3     2757.47     2780.94     34.74 o 
 -11   0   3      702.80      651.67     10.52 o 
  -9   0   3      480.41      497.83      7.28 o 
  -7   0   3    12782.58    13777.56    155.73 o 
  -5   0   3     4685.43     4816.55     48.82 o 
  -3   0   3    41403.23    42305.47    641.63 o 
  -1   0   3     9491.20     8956.53    106.71 o 
   1   0   3      646.10      779.84      7.01 o 
   3   0   3      145.40      177.99      4.63 o 
   5   0   3       18.49       10.26      2.55 o 
   7   0   3     8345.54     8863.53     84.90 o 
   9   0   3     1075.30     1022.95     14.50 o 
  11   0   3        0.39        1.96      5.30 o 
  13   0   3     1307.64     1327.26     22.96 o 
  15   0   3        0.00        0.74      7.64 o 
  17   0   3      147.22      153.19     14.27 o 
  19   0   3       70.41       54.22     27.36 o 
  21   0   3       14.07       32.10     14.66 o 
 -22   1   3        0.86      -10.38     10.38 o 
 -21   1   3        1.28       -7.79      7.79 o 
 -20   1   3       26.69       26.56      6.83 o 
 -19   1   3       78.69       84.23      7.03 o 
 -18   1   3      214.64      227.30      8.35 o 
 -17   1   3      305.75      286.20      8.21 o 
 -16   1   3       91.01       96.71      5.58 o 
 -15   1   3     1884.67     1844.56     19.19 o 
 -14   1   3      219.15      195.71      5.95 o 
 -13   1   3        2.94        6.78      3.97 o 
 -12   1   3      472.93      463.39      7.70 o 
 -11   1   3     1106.10     1160.65     10.84 o 
 -10   1   3      496.13      459.14      6.16 o 
  -9   1   3       15.19       14.59      1.70 o 
  -8   1   3        1.39        6.58      1.39 o 
  -7   1   3     2882.06     3010.07     22.14 o 
  -6   1   3    12097.71    12603.78     82.01 o 
  -5   1   3       24.46       21.15      1.14 o 
  -4   1   3     1856.25     1906.14     12.96 o 
  -3   1   3     6234.21     6206.21     37.14 o 
  -2   1   3     3341.05     3217.24     20.38 o 
  -1   1   3     1835.25     1879.58     13.96 o 
   0   1   3      875.67      782.37      4.86 o 
   1   1   3     9938.96     9630.46     51.61 o 
   2   1   3    15607.55    15119.40     78.48 o 
   3   1   3    16421.51    16292.43     87.02 o 
   4   1   3     2329.13     2223.95     15.00 o 
   5   1   3     3177.10     3373.27     23.51 o 
   6   1   3     3272.71     3524.00     24.76 o 
   7   1   3     7417.51     8015.31     52.73 o 
   8   1   3        0.61        1.77      2.22 o 
   9   1   3       75.82       92.21      3.70 o 
  10   1   3     1188.41     1241.37     12.15 o 
  11   1   3      308.03      265.10      7.10 o 
  12   1   3      102.19       95.07      5.14 o 
  13   1   3       72.94       62.44      6.73 o 
  14   1   3       39.26       27.39      6.09 o 
  15   1   3       58.60       65.52      6.84 o 
  16   1   3      314.86      323.55     12.56 o 
  17   1   3        4.44        2.90      7.32 o 
  18   1   3      177.27      183.21     11.25 o 
  19   1   3       14.07       -3.62     10.10 o 
  20   1   3        9.14        2.38      9.82 o 
  21   1   3      132.30      144.27     17.74 o 
 -22   2   3      177.44      166.42     13.47 o 
 -21   2   3      315.41      324.06     15.78 o 
 -20   2   3      232.95      269.05     11.86 o 
 -19   2   3       31.77       41.41      6.85 o 
 -18   2   3        2.63       -4.28      5.38 o 
 -17   2   3        2.07        5.12      5.13 o 
 -16   2   3       13.80        8.35      4.67 o 
 -15   2   3        1.55        2.18      4.24 o 
 -14   2   3      301.23      315.24      7.56 o 
 -13   2   3     1114.49     1077.13     15.24 o 
 -12   2   3      221.74      231.76      6.20 o 
 -11   2   3      356.40      403.46      5.83 o 
 -10   2   3        0.10       -2.03      2.03 o 
  -9   2   3      109.11       99.69      2.92 o 
  -8   2   3     1405.16     1463.30     15.43 o 
  -7   2   3     2204.68     2604.91     20.74 o 
  -6   2   3       24.50       29.40      1.65 o 
  -5   2   3      104.69       95.00      2.29 o 
  -4   2   3       12.00       15.15      1.36 o 
  -3   2   3      628.77      596.06      5.36 o 
  -2   2   3     1029.02      933.62      6.91 o 
  -1   2   3     8725.64     8530.60     48.42 o 
   0   2   3        7.63        9.83      1.30 o 
   1   2   3     3582.01     3414.42     20.07 o 
   2   2   3     2925.13     2801.26     16.95 o 
   3   2   3     1113.11     1091.27      8.24 o 
   4   2   3     5685.81     5775.34     35.58 o 
   5   2   3     1963.52     2196.64     16.55 o 
   6   2   3        4.30        2.84      1.98 o 
   7   2   3     3361.44     3424.83     23.95 o 
   8   2   3      109.38      111.41      3.73 o 
   9   2   3     2242.01     2430.33     19.39 o 
  10   2   3      912.07      862.62     10.54 o 
  11   2   3      555.82      611.61      9.77 o 
  12   2   3      399.01      373.20      9.51 o 
  13   2   3      606.27      531.60     11.99 o 
  14   2   3       72.71       59.11      6.53 o 
  15   2   3        3.88        2.00      6.07 o 
  16   2   3        4.95        4.78      6.81 o 
  17   2   3      723.60      706.84     18.03 o 
  18   2   3        2.15        9.90     13.10 o 
  19   2   3       52.05       59.40     12.03 o 
  20   2   3      462.24      483.81     20.56 o 
  21   2   3      141.41      147.79     14.72 o 
 -22   3   3      304.32      276.39     21.34 o 
 -21   3   3       70.67       59.51     14.72 o 
 -20   3   3       12.87        7.90      7.63 o 
 -19   3   3      156.23      166.96      8.82 o 
 -18   3   3      752.40      811.49     15.50 o 
 -17   3   3      521.33      587.98     12.16 o 
 -16   3   3        1.96        1.21      4.66 o 
 -15   3   3       18.18       22.81      4.55 o 
 -14   3   3     1521.13     1372.12     15.85 o 
 -13   3   3       87.40       91.65      5.17 o 
 -12   3   3     1595.09     1485.14     24.64 o 
 -11   3   3       47.88       60.61      3.32 o 
 -10   3   3       35.36       44.61      3.01 o 
  -9   3   3       22.75       23.18      2.46 o 
  -8   3   3      211.34      172.47      5.41 o 
  -7   3   3     1976.30     2223.63     16.05 o 
  -6   3   3     1414.55     1551.67     11.26 o 
  -5   3   3     1082.27     1091.17      9.03 o 
  -4   3   3      109.17      126.87      2.71 o 
  -3   3   3     4515.73     4509.52     26.72 o 
  -2   3   3      131.44      109.09      2.49 o 
  -1   3   3       47.55       45.62      1.93 o 
   0   3   3     1599.95     1600.14     10.64 o 
   1   3   3     5039.87     5058.51     29.38 o 
   2   3   3       41.18       62.02      2.14 o 
   3   3   3     3976.26     4185.08     25.81 o 
   4   3   3       24.67       30.78      2.08 o 
   5   3   3     3565.31     3798.83     25.87 o 
   6   3   3      175.67      172.36      4.14 o 
   7   3   3      102.22      116.91      3.76 o 
   8   3   3       14.52        7.91      2.75 o 
   9   3   3      892.27      926.98     10.32 o 
  10   3   3     1506.82     1525.79     15.99 o 
  11   3   3      519.85      535.67      9.95 o 
  12   3   3        0.01        1.06      4.48 o 
  13   3   3       31.05       19.91      5.65 o 
  14   3   3        0.99        1.49      5.29 o 
  15   3   3        0.02       -8.40      8.40 o 
  16   3   3      736.65      700.52     17.79 o 
  17   3   3      370.29      409.83     16.80 o 
  18   3   3       39.06       35.36      9.98 o 
  19   3   3       17.19       12.44     12.08 o 
  20   3   3       60.07       55.61     12.05 o 
 -22   4   3       13.10       11.36     10.79 o 
 -21   4   3        0.54       -9.43      9.43 o 
 -20   4   3       39.90       43.98     10.66 o 
 -19   4   3       10.94       -5.07      8.26 o 
 -18   4   3       73.63       82.16      7.79 o 
 -17   4   3        2.56       -1.98      6.30 o 
 -16   4   3      215.58      198.83      7.98 o 
 -15   4   3       10.94        5.26      4.67 o 
 -14   4   3     1200.00     1200.28     15.11 o 
 -13   4   3      997.25      981.85     13.17 o 
 -12   4   3       17.35       24.50      4.36 o 
 -11   4   3        0.20       -2.33      3.08 o 
 -10   4   3      395.31      340.75      5.92 o 
  -9   4   3     1571.82     1626.87     14.29 o 
  -8   4   3      283.13      255.86      4.79 o 
  -7   4   3        2.70        2.32      1.98 o 
  -6   4   3     2550.31     2570.69     17.07 o 
  -5   4   3     2205.44     2240.77     16.07 o 
  -4   4   3     1623.04     1654.55     13.01 o 
  -3   4   3      320.92      355.51      6.88 o 
  -2   4   3     1055.05     1093.21      9.51 o 
  -1   4   3     1238.66     1380.36     11.32 o 
   0   4   3      104.21      157.11      3.42 o 
   1   4   3     1077.34     1077.69      8.48 o 
   2   4   3       72.44      112.65      2.64 o 
   3   4   3     1511.38     1544.01     11.69 o 
   4   4   3     1711.39     1824.53     13.84 o 
   5   4   3        4.20        6.17      2.33 o 
   6   4   3      151.81      139.04      4.09 o 
   7   4   3      546.22      568.11      7.66 o 
   8   4   3      150.16      146.39      4.58 o 
   9   4   3      914.92      909.55     11.06 o 
  10   4   3     1195.06     1115.71     13.57 o 
  11   4   3      168.11      176.51      6.68 o 
  12   4   3      672.09      615.89     11.17 o 
  13   4   3       70.67       46.18      7.02 o 
  14   4   3        1.47        0.66      6.50 o 
  15   4   3      606.82      593.78     17.87 o 
  16   4   3      109.93      103.59     10.44 o 
  17   4   3       87.24       90.46     10.95 o 
  18   4   3       14.58       28.37     10.36 o 
  19   4   3       80.61       52.64     12.53 o 
  20   4   3      338.98      333.44     18.88 o 
 -21   5   3        5.54       -0.29     10.72 o 
 -20   5   3      185.18      190.66     13.88 o 
 -19   5   3        8.76       12.91      8.21 o 
 -18   5   3        0.28        0.60      6.82 o 
 -17   5   3        8.81       -2.18      5.95 o 
 -16   5   3      129.07      123.31      7.65 o 
 -15   5   3      416.72      411.11     11.18 o 
 -14   5   3        2.65       -6.34      6.34 o 
 -13   5   3     1585.27     1562.53     18.67 o 
 -12   5   3     1146.61     1156.49     15.13 o 
 -11   5   3      715.87      650.21     10.87 o 
 -10   5   3     2110.00     2159.46     20.52 o 
  -9   5   3      459.33      458.62      8.47 o 
  -8   5   3      888.61      948.42     10.81 o 
  -7   5   3     1515.24     1658.85     15.36 o 
  -6   5   3     1055.05     1021.82      9.93 o 
  -5   5   3      145.86       97.75      3.39 o 
  -4   5   3      113.71      143.91      3.77 o 
  -3   5   3     1038.70     1162.36     10.67 o 
  -2   5   3     3074.68     3189.80     23.41 o 
  -1   5   3     3060.42     3292.53     22.93 o 
   0   5   3      124.32      164.10      3.85 o 
   1   5   3     1021.74     1191.40     10.56 o 
   2   5   3       24.84       31.83      2.43 o 
   3   5   3     1279.28     1286.74     11.39 o 
   4   5   3      255.52      285.36      5.65 o 
   5   5   3     1076.24     1212.43     11.45 o 
   6   5   3       91.90       76.71      3.67 o 
   7   5   3        3.93        6.77      2.87 o 
   8   5   3     1973.79     1903.07     16.98 o 
   9   5   3        4.11       10.71      4.82 o 
  10   5   3      670.56      581.64     10.70 o 
  11   5   3      929.52      951.46     13.97 o 
  12   5   3      420.32      406.50     12.18 o 
  13   5   3        9.46       17.98      6.80 o 
  14   5   3       95.06       87.17      8.63 o 
  15   5   3      132.12      166.05     10.48 o 
  16   5   3        0.77       -0.02      7.47 o 
  17   5   3      326.83      329.01     19.64 o 
  18   5   3      559.84      529.12     22.17 o 
  19   5   3       97.41      105.91     16.46 o 
 -20   6   3        2.39       -6.48      9.26 o 
 -19   6   3        3.91        6.76      9.92 o 
 -18   6   3      140.67      157.52     11.63 o 
 -17   6   3       25.27       23.19      7.19 o 
 -16   6   3        0.39        3.26      6.13 o 
 -15   6   3        6.95        9.91      5.94 o 
 -14   6   3       57.54       60.68      6.81 o 
 -13   6   3      415.53      435.30     13.49 o 
 -12   6   3      171.55      131.11      7.00 o 
 -11   6   3      133.78      122.41      6.40 o 
 -10   6   3      250.11      270.63      8.30 o 
  -9   6   3        4.96        1.33      4.15 o 
  -8   6   3     1581.50     1460.26     15.94 o 
  -7   6   3      323.83      291.14      6.64 o 
  -6   6   3      197.72      246.38      6.01 o 
  -5   6   3     1356.51     1410.84     13.08 o 
  -4   6   3      249.72      264.56      5.75 o 
  -3   6   3        3.37       -2.26      2.48 o 
  -2   6   3       54.56       51.00      3.19 o 
  -1   6   3        8.36        3.82      2.56 o 
   0   6   3      394.83      447.12      6.53 o 
   1   6   3     1415.43     1407.54     13.01 o 
   2   6   3      753.12      858.17     10.10 o 
   3   6   3      566.42      592.85      8.01 o 
   4   6   3      936.40      860.17      9.95 o 
   5   6   3      271.29      248.90      6.89 o 
   6   6   3     1025.81     1037.14     12.63 o 
   7   6   3     2528.20     2462.93     22.66 o 
   8   6   3     2163.82     2148.20     23.21 o 
   9   6   3        0.11       -4.79      4.79 o 
  10   6   3      350.08      322.58     10.46 o 
  11   6   3      106.63       98.87      6.95 o 
  12   6   3       29.49       31.09      8.56 o 
  13   6   3        0.51       -4.65      7.07 o 
  14   6   3       68.96       69.40      8.61 o 
  15   6   3        5.26       -5.21      7.46 o 
  16   6   3       11.44       25.69     10.02 o 
  17   6   3       42.01       64.89     12.06 o 
  18   6   3        0.31      -10.49     10.49 o 
  19   6   3      260.28      269.21     17.81 o 
 -19   7   3      468.44      480.45     21.63 o 
 -18   7   3      348.26      322.94     16.85 o 
 -17   7   3       61.29       63.67     13.43 o 
 -16   7   3       88.71       92.07      9.27 o 
 -15   7   3      119.50      113.28     10.47 o 
 -14   7   3      128.15      143.74      9.67 o 
 -13   7   3      111.01      116.97     11.36 o 
 -12   7   3       19.43        8.10      6.53 o 
 -11   7   3        9.85       -6.87      7.33 o 
 -10   7   3        5.38        2.28      5.63 o 
  -9   7   3       18.89       28.01      5.12 o 
  -8   7   3       82.62      108.53      6.31 o 
  -7   7   3        0.17       -0.87      3.72 o 
  -6   7   3     1908.39     1805.66     18.89 o 
  -5   7   3      696.04      663.90      9.36 o 
  -4   7   3      112.06      108.19      4.63 o 
  -3   7   3      295.35      302.63      6.29 o 
  -2   7   3       63.55       72.47      3.86 o 
  -1   7   3     1960.71     1917.38     16.81 o 
   0   7   3      429.73      451.93      7.83 o 
   1   7   3      930.36      921.00     11.63 o 
   2   7   3      505.24      524.83      9.02 o 
   3   7   3       34.68       30.29      4.37 o 
   4   7   3        0.54        1.66      4.14 o 
   5   7   3     2607.27     2532.70     27.25 o 
   6   7   3      778.81      760.72     17.90 o 
   7   7   3     1276.90     1326.24     21.49 o 
   8   7   3      128.84      119.76      8.07 o 
   9   7   3     1692.30     1659.77     28.76 o 
  10   7   3      163.06      152.13      9.23 o 
  11   7   3      413.72      400.74     13.25 o 
  12   7   3      246.11      218.72     11.19 o 
  13   7   3       96.43       88.96      9.39 o 
  14   7   3       12.96        4.30      9.68 o 
  15   7   3       35.89       33.85     12.21 o 
  16   7   3        2.63        7.97     10.72 o 
  17   7   3        8.15        3.78     10.32 o 
  18   7   3       15.22       -3.61     12.13 o 
 -18   8   3        1.13        2.34     16.74 o 
 -17   8   3      379.49      389.80     18.23 o 
 -16   8   3      454.56      470.76     26.76 o 
 -15   8   3        9.13       25.55     16.09 o 
 -14   8   3       53.70       54.53      9.58 o 
 -13   8   3        1.30        4.01      8.35 o 
 -12   8   3      141.74      149.58     11.88 o 
 -11   8   3       84.22       90.82      9.86 o 
 -10   8   3       40.28       33.96      8.56 o 
  -9   8   3      191.20      174.10      9.18 o 
  -8   8   3     1556.45     1498.62     19.75 o 
  -7   8   3       12.69       -4.74      4.74 o 
  -6   8   3      440.40      448.65     11.49 o 
  -5   8   3      182.76      185.51      7.95 o 
  -4   8   3      452.25      422.35     11.67 o 
  -3   8   3       70.57       81.10      5.98 o 
  -2   8   3      548.91      597.02     11.17 o 
  -1   8   3      461.57      442.56     10.38 o 
   0   8   3      719.06      695.79     12.51 o 
   1   8   3       88.44       81.92      5.98 o 
   2   8   3        0.43       -4.60      4.60 o 
   3   8   3      380.48      333.26      9.66 o 
   4   8   3     2001.18     1821.12     24.52 o 
   5   8   3        8.97        8.37      5.53 o 
   6   8   3       67.41       89.41      7.63 o 
   7   8   3        2.69        0.09      5.99 o 
   8   8   3       15.13       15.67      6.47 o 
   9   8   3       24.94       30.29      7.11 o 
  10   8   3        0.31        1.42      7.43 o 
  11   8   3        6.71        6.45      9.11 o 
  12   8   3       10.61       17.60      9.14 o 
  13   8   3      466.60      481.45     16.39 o 
  14   8   3       42.46       34.68     14.81 o 
  15   8   3      120.51      144.91     14.54 o 
  16   8   3       80.92       87.21     13.07 o 
  17   8   3      114.18      114.79     14.15 o 
 -17   9   3      235.19      265.80     17.68 o 
 -16   9   3      601.13      583.70     34.38 o 
 -15   9   3      104.35      126.42     13.04 o 
 -14   9   3       65.47       48.93     10.43 o 
 -13   9   3       40.55       44.82     11.26 o 
 -12   9   3       15.18       27.27      9.86 o 
 -11   9   3       70.73       75.55     10.72 o 
 -10   9   3        9.52      -11.37     11.37 o 
  -9   9   3       21.54       32.77      8.96 o 
  -8   9   3      351.80      348.62     13.66 o 
  -7   9   3       84.68       80.09      8.60 o 
  -6   9   3        5.97        7.64      7.22 o 
  -5   9   3      521.20      534.56     15.98 o 
  -4   9   3     1014.76      949.24     18.06 o 
  -3   9   3       29.52       22.60      6.35 o 
  -2   9   3      218.16      263.09     10.41 o 
  -1   9   3      120.08      117.82      7.63 o 
   0   9   3       59.29       58.44      6.41 o 
   1   9   3     2444.27     2252.00     26.48 o 
   2   9   3       84.26       62.79      6.40 o 
   3   9   3       60.73       64.89      7.09 o 
   4   9   3        8.12       10.63      6.82 o 
   5   9   3      451.52      402.58     13.76 o 
   6   9   3      192.31      189.88     10.27 o 
   7   9   3       17.74        7.00      6.72 o 
   8   9   3       24.96       16.95      7.40 o 
   9   9   3      220.64      225.27     11.41 o 
  10   9   3      169.89      205.77     14.12 o 
  11   9   3       14.25       17.92     10.22 o 
  12   9   3       50.27       47.64     10.95 o 
  13   9   3       76.56      120.12     16.80 o 
  14   9   3        4.35        5.11     11.22 o 
  15   9   3        6.66      -14.93     14.93 o 
  16   9   3      270.04      306.42     22.79 o 
 -16  10   3       32.78       58.91     12.36 o 
 -15  10   3       98.25      107.69     17.98 o 
 -14  10   3       27.23       33.30     11.08 o 
 -13  10   3       87.77      117.12     13.16 o 
 -12  10   3        0.47       -8.32     10.47 o 
 -11  10   3      148.31      159.58     17.68 o 
 -10  10   3      336.02      366.28     16.88 o 
  -9  10   3       99.57       82.18     10.75 o 
  -8  10   3      443.73      484.86     19.05 o 
  -7  10   3        0.13        0.15      6.97 o 
  -6  10   3       26.42       27.49      6.88 o 
  -5  10   3       81.19       73.81      7.51 o 
  -4  10   3       43.08       45.52      7.71 o 
  -3  10   3      979.09      911.38     18.84 o 
  -2  10   3       54.85       29.01      7.18 o 
  -1  10   3      132.88      128.84      9.10 o 
   0  10   3       11.27       22.24      7.25 o 
   1  10   3      239.94      265.11     12.32 o 
   2  10   3      596.45      586.81     19.29 o 
   3  10   3        7.30       18.69      7.70 o 
   4  10   3       13.52       13.69      7.85 o 
   5  10   3       40.62       46.91      8.26 o 
   6  10   3       92.68      108.72      9.52 o 
   7  10   3       98.22       73.49      8.85 o 
   8  10   3       13.11       10.77      8.17 o 
   9  10   3      111.61      115.77     10.88 o 
  10  10   3        1.40        0.23     13.73 o 
  11  10   3        0.30       -3.63     10.15 o 
  12  10   3        0.57        1.07     10.01 o 
  13  10   3      203.48      205.56     16.19 o 
  14  10   3       30.01       37.38     12.92 o 
 -14  11   3       74.14       28.94     12.79 o 
 -13  11   3      322.96      308.37     18.05 o 
 -12  11   3        3.95       -8.59     10.67 o 
 -11  11   3       37.06       20.06     10.60 o 
 -10  11   3      225.97      225.68     15.74 o 
  -9  11   3        8.16       12.80      9.96 o 
  -8  11   3      109.44      118.25     12.90 o 
  -7  11   3       17.58       37.62     10.52 o 
  -6  11   3      114.28      137.31     11.91 o 
  -5  11   3       69.87       61.82     10.45 o 
  -4  11   3       70.71       53.45      7.57 o 
  -3  11   3      311.84      312.48     12.88 o 
  -2  11   3       31.40       49.73      9.12 o 
  -1  11   3        0.27       -7.40      7.40 o 
   0  11   3       94.89      115.19     11.40 o 
   1  11   3      511.85      472.09     18.98 o 
   2  11   3        8.20        3.70      9.41 o 
   3  11   3       29.70       38.04     10.00 o 
   4  11   3        5.06        2.34      9.13 o 
   5  11   3      493.92      503.61     24.06 o 
   6  11   3      469.29      495.91     20.05 o 
   7  11   3      221.02      211.91     16.05 o 
   8  11   3      209.81      192.11     16.64 o 
   9  11   3      471.47      536.78     34.97 o 
  10  11   3       53.88       22.19     13.61 o 
  11  11   3       13.90       10.23     16.55 o 
  12  11   3      112.49      128.35     57.60 o 
 -12  12   3      137.07      151.16     20.47 o 
 -11  12   3       11.10       28.89     11.79 o 
 -10  12   3      174.10      187.37     16.31 o 
  -9  12   3       44.26       44.12     11.69 o 
  -8  12   3      385.57      363.34     21.86 o 
  -7  12   3       94.61      110.69     15.91 o 
  -6  12   3        0.39      -10.54     13.61 o 
  -5  12   3       45.70       50.64     25.30 o 
  -4  12   3       25.41       24.78     12.39 o 
  -3  12   3        0.13       -0.34     12.49 o 
  -2  12   3       65.16       91.54     14.56 o 
  -1  12   3       51.62       77.44     19.80 o 
   0  12   3       21.29       27.91     10.31 o 
   1  12   3      261.56      305.06     20.41 o 
   2  12   3        4.95        2.54     10.41 o 
   3  12   3       11.65       38.71     10.70 o 
   4  12   3        3.29        9.76     10.45 o 
   5  12   3       83.18      120.69     13.17 o 
   6  12   3        8.03       -2.15     12.95 o 
   7  12   3      159.30      175.92     21.50 o 
   8  12   3       77.16       66.27     17.63 o 
   9  12   3      304.37      246.35     44.33 o 
  10  12   3       10.19       10.21     16.17 o 
  -8  13   3        0.00      -14.71     14.71 o 
  -7  13   3        2.06       28.00     17.74 o 
  -6  13   3      218.82      286.32     24.98 o 
  -5  13   3       73.06      113.32     19.34 o 
  -4  13   3       10.74       16.33     17.37 o 
  -3  13   3       99.99       80.77     15.96 o 
  -2  13   3        0.01       12.82     12.70 o 
  -1  13   3       69.97      102.91     13.94 o 
   0  13   3       14.71        8.23     11.39 o 
   1  13   3      266.45      271.55     17.59 o 
   2  13   3       42.38       49.92     12.44 o 
   3  13   3       10.32       27.73     12.24 o 
   4  13   3       37.98       51.10     13.02 o 
   5  13   3        0.01        4.18     13.53 o 
   6  13   3      210.83      202.62     24.40 o 
   7  13   3       10.16        9.86     17.37 o 
 -22   0   4      303.94      320.95     29.82 o 
 -20   0   4      388.75      420.35     17.20 o 
 -18   0   4       13.50       10.24      7.53 o 
 -16   0   4     1110.15     1034.32     19.03 o 
 -14   0   4      187.06      196.91      8.09 o 
 -12   0   4      252.74      269.00      8.30 o 
 -10   0   4     1509.71     1669.64     18.86 o 
  -8   0   4      239.24      240.86      4.23 o 
  -6   0   4     1286.98     1324.55     14.40 o 
  -4   0   4      600.54      692.67     19.99 o 
  -2   0   4    17793.53    15662.19    756.17 o 
   0   0   4    33626.38    31651.79    245.64 o 
   2   0   4     5402.11     5234.63     39.02 o 
   4   0   4     1939.64     2066.63     19.60 o 
   6   0   4       25.51       13.66      2.88 o 
   8   0   4      480.85      494.23     10.06 o 
  10   0   4      476.66      604.69     12.36 o 
  12   0   4      659.24      707.07     15.24 o 
  14   0   4       52.99       69.32      9.63 o 
  16   0   4      115.99      116.18     14.20 o 
  18   0   4       40.50       17.05     15.87 o 
  20   0   4       94.80       93.78     30.43 o 
 -23   1   4      177.28      195.43     23.34 o 
 -22   1   4      243.67      233.64     13.69 o 
 -21   1   4       18.91       21.87      7.38 o 
 -20   1   4       21.82       18.48      6.49 o 
 -19   1   4      243.62      232.26      8.84 o 
 -18   1   4      282.72      268.81      8.20 o 
 -17   1   4      196.33      182.49      6.73 o 
 -16   1   4      202.40      175.46      6.42 o 
 -15   1   4       34.03       35.37      4.30 o 
 -14   1   4        2.72       -3.27      3.27 o 
 -13   1   4      747.76      806.92     13.12 o 
 -12   1   4     3532.48     3368.75     27.91 o 
 -11   1   4      126.20      141.87      3.73 o 
 -10   1   4     4550.57     4627.79     31.27 o 
  -9   1   4       20.17       11.95      1.72 o 
  -8   1   4     1883.45     2188.45     14.77 o 
  -7   1   4      165.15      158.48      2.69 o 
  -6   1   4     6290.22     6456.46     51.87 o 
  -5   1   4      558.58      591.07      4.91 o 
  -4   1   4     5581.59     5308.31     39.73 o 
  -3   1   4     3916.52     3717.47     24.26 o 
  -2   1   4     3391.81     3375.03     22.30 o 
  -1   1   4     6290.80     6074.11     36.86 o 
   0   1   4     5376.72     5184.59     27.51 o 
   1   1   4     1265.48     1286.04      8.01 o 
   2   1   4     7191.86     7059.30     37.69 o 
   3   1   4      123.93      101.57      2.29 o 
   4   1   4       76.94       81.32      2.46 o 
   5   1   4     2383.78     2533.61     17.36 o 
   6   1   4      660.49      627.88      6.99 o 
   7   1   4       17.12       28.92      2.62 o 
   8   1   4      944.85     1048.11     10.93 o 
   9   1   4       71.68       79.79      3.87 o 
  10   1   4       20.14       21.73      3.47 o 
  11   1   4        3.49        6.90      3.77 o 
  12   1   4      360.08      405.71      8.58 o 
  13   1   4       57.09       37.66      6.02 o 
  14   1   4     1003.79      997.49     16.73 o 
  15   1   4      484.47      461.37     14.46 o 
  16   1   4      544.94      526.44     15.52 o 
  17   1   4        4.67       -7.66      7.66 o 
  18   1   4      258.23      257.51     15.54 o 
  19   1   4      234.67      213.82     15.58 o 
  20   1   4      377.06      396.06     19.50 o 
 -22   2   4       71.62       82.62     11.88 o 
 -21   2   4      116.43      112.83     10.67 o 
 -20   2   4       22.87       25.10      6.75 o 
 -19   2   4       94.06       98.11      7.23 o 
 -18   2   4       49.73       51.22      5.53 o 
 -17   2   4       93.36       89.95      5.79 o 
 -16   2   4       22.67        9.82      4.20 o 
 -15   2   4      298.67      280.38      7.57 o 
 -14   2   4        3.91        6.97      3.76 o 
 -13   2   4     1700.85     1729.23     19.34 o 
 -12   2   4      149.29      134.29      4.56 o 
 -11   2   4      176.72      191.63      4.76 o 
 -10   2   4       42.71       43.33      2.46 o 
  -9   2   4     5226.19     5597.31     35.51 o 
  -8   2   4      138.69      131.51      2.69 o 
  -7   2   4       10.84        5.56      1.72 o 
  -6   2   4    11174.56    11643.54     92.49 o 
  -5   2   4      704.23      754.64      6.12 o 
  -4   2   4     1955.93     2056.23     14.60 o 
  -3   2   4    17317.14    16837.83    108.83 o 
  -2   2   4     3484.39     3404.11     22.27 o 
  -1   2   4     5006.71     4937.39     30.71 o 
   0   2   4     5356.75     5161.23     31.28 o 
   1   2   4      371.06      354.83      3.81 o 
   2   2   4     1802.12     1735.38     11.44 o 
   3   2   4       22.72        4.71      1.60 o 
   4   2   4      550.93      561.26      5.76 o 
   5   2   4     1030.13     1120.84      9.49 o 
   6   2   4        8.19       11.97      2.14 o 
   7   2   4       79.23       77.50      3.15 o 
   8   2   4       31.61       37.16      3.01 o 
   9   2   4      506.38      505.87      7.78 o 
  10   2   4      119.65      129.20      5.74 o 
  11   2   4      413.56      411.00      8.52 o 
  12   2   4       15.83       -4.11      4.14 o 
  13   2   4     2324.10     2205.20     24.63 o 
  14   2   4      150.01      146.11      9.31 o 
  15   2   4        1.38        8.54      7.98 o 
  16   2   4      199.42      183.72     10.88 o 
  17   2   4        0.09        2.64      7.70 o 
  18   2   4       27.56       32.04     10.49 o 
  19   2   4      167.90      183.51     15.03 o 
  20   2   4      110.81      116.83     14.58 o 
 -22   3   4       27.63       11.06     10.25 o 
 -21   3   4      695.21      709.36     19.28 o 
 -20   3   4      212.12      238.21     11.47 o 
 -19   3   4        1.92       -6.52      6.60 o 
 -18   3   4       49.02       35.23      6.53 o 
 -17   3   4       76.01       78.58      5.79 o 
 -16   3   4      175.44      181.06      6.83 o 
 -15   3   4       10.44        6.07      3.99 o 
 -14   3   4      327.13      325.40      8.49 o 
 -13   3   4      752.98      765.90     10.91 o 
 -12   3   4      223.43      182.15      5.84 o 
 -11   3   4      683.58      745.96      9.47 o 
 -10   3   4        0.51       -1.22      2.22 o 
  -9   3   4       77.27      107.19      3.08 o 
  -8   3   4     5638.45     6043.28     43.37 o 
  -7   3   4      937.91      975.12      9.26 o 
  -6   3   4     4353.84     4713.67     31.31 o 
  -5   3   4     1152.47     1189.80      9.51 o 
  -4   3   4     1334.45     1317.83     10.22 o 
  -3   3   4        9.19        8.35      1.50 o 
  -2   3   4      194.29      190.67      3.67 o 
  -1   3   4     8282.98     8286.63     52.96 o 
   0   3   4        1.97       -1.81      1.81 o 
   1   3   4      462.38      526.75      5.24 o 
   2   3   4        3.94       -1.45      1.57 o 
   3   3   4     2307.47     2369.79     15.96 o 
   4   3   4       92.41      114.13      3.07 o 
   5   3   4      538.08      464.13      6.30 o 
   6   3   4      803.59      800.34      8.45 o 
   7   3   4     1498.20     1717.51     14.34 o 
   8   3   4      369.44      400.56      6.59 o 
   9   3   4     1068.34     1074.58     11.58 o 
  10   3   4     1672.42     1612.44     16.99 o 
  11   3   4     1360.54     1316.60     16.07 o 
  12   3   4     1516.60     1498.58     18.73 o 
  13   3   4      384.60      411.33     12.54 o 
  14   3   4      889.06      875.95     18.87 o 
  15   3   4        1.07       -3.41      6.87 o 
  16   3   4      200.91      221.72     12.18 o 
  17   3   4      100.85      102.99     10.03 o 
  18   3   4      165.48      192.49     18.85 o 
  19   3   4        6.42       -1.59      9.77 o 
  20   3   4       42.47       21.45     10.48 o 
 -22   4   4      219.63      188.14     13.90 o 
 -21   4   4       75.03       60.70     10.71 o 
 -20   4   4       38.89       31.78      8.46 o 
 -19   4   4      194.06      179.62      9.01 o 
 -18   4   4       28.92       27.58      6.51 o 
 -17   4   4       21.10       23.54      6.25 o 
 -16   4   4      209.64      201.74      7.33 o 
 -15   4   4      188.91      185.68      6.84 o 
 -14   4   4      982.03      843.83     12.22 o 
 -13   4   4        4.16        7.51      3.90 o 
 -12   4   4     1486.17     1540.17     17.19 o 
 -11   4   4     1660.91     1623.59     17.11 o 
 -10   4   4       85.90      103.70      3.75 o 
  -9   4   4      316.01      376.92      5.77 o 
  -8   4   4        0.05        1.32      1.86 o 
  -7   4   4      272.07      340.49      5.14 o 
  -6   4   4     1164.29     1304.67     11.05 o 
  -5   4   4      692.94      666.28      6.66 o 
  -4   4   4      301.49      244.86      4.08 o 
  -3   4   4        7.77        5.66      1.85 o 
  -2   4   4      477.54      542.20      6.14 o 
  -1   4   4       32.07       29.10      2.26 o 
   0   4   4       30.27       27.36      2.17 o 
   1   4   4     3297.76     3482.06     22.24 o 
   2   4   4     3771.19     3892.89     23.96 o 
   3   4   4        1.09        4.19      1.91 o 
   4   4   4      182.09      192.92      4.21 o 
   5   4   4       57.30       69.81      3.31 o 
   6   4   4        7.34       20.00      2.80 o 
   7   4   4      370.69      422.79      7.79 o 
   8   4   4       38.24       40.42      3.40 o 
   9   4   4        8.29       13.01      3.53 o 
  10   4   4       49.60       50.56      4.98 o 
  11   4   4      297.69      274.46      7.99 o 
  12   4   4        2.84       -3.27      4.78 o 
  13   4   4       11.30        5.98      6.51 o 
  14   4   4       24.10       17.42      7.54 o 
  15   4   4      250.64      257.77     13.00 o 
  16   4   4       86.92       71.12      8.92 o 
  17   4   4      112.10      159.97     13.05 o 
  18   4   4       13.22        8.66     10.85 o 
  19   4   4       35.32       47.98     11.78 o 
  20   4   4        7.41      -14.55     14.55 o 
 -21   5   4      289.66      350.44     17.20 o 
 -20   5   4      335.80      332.84     21.99 o 
 -19   5   4      211.79      225.37     11.61 o 
 -18   5   4      136.07      157.86      8.75 o 
 -17   5   4       59.56       49.01      6.67 o 
 -16   5   4       28.06       36.28      6.54 o 
 -15   5   4      411.95      423.86     10.40 o 
 -14   5   4        0.37       -4.47      4.47 o 
 -13   5   4        1.13       -5.17      5.17 o 
 -12   5   4      404.17      443.71      9.61 o 
 -11   5   4       88.67       79.06      5.05 o 
 -10   5   4      836.38      885.01     11.29 o 
  -9   5   4      284.13      290.98      6.20 o 
  -8   5   4      622.14      592.42      8.56 o 
  -7   5   4       51.40       67.24      3.29 o 
  -6   5   4       16.18       12.04      2.45 o 
  -5   5   4      546.46      524.74      6.38 o 
  -4   5   4      768.38      851.31      8.36 o 
  -3   5   4     1297.71     1333.60     11.74 o 
  -2   5   4      255.72      290.39      5.29 o 
  -1   5   4      557.80      646.84     10.64 o 
   0   5   4       65.54       63.46      2.94 o 
   1   5   4       54.88       57.19      2.72 o 
   2   5   4      247.13      224.18      4.85 o 
   3   5   4      251.24      261.05      5.13 o 
   4   5   4      304.12      330.61      5.32 o 
   5   5   4      299.49      335.30      6.34 o 
   6   5   4        9.50       14.46      3.01 o 
   7   5   4      659.14      618.58      9.00 o 
   8   5   4     1231.59     1213.72     13.44 o 
   9   5   4       76.54       86.57      5.79 o 
  10   5   4      782.84      710.27     12.58 o 
  11   5   4        3.88       -1.23      5.14 o 
  12   5   4      119.79      129.14      8.07 o 
  13   5   4      173.29      165.71     10.03 o 
  14   5   4      347.57      314.01     12.89 o 
  15   5   4      318.98      316.40     13.20 o 
  16   5   4        6.76        7.78      8.90 o 
  17   5   4        0.47       -9.52      9.52 o 
  18   5   4       11.61       23.36     11.27 o 
  19   5   4      127.64      141.38     14.82 o 
 -21   6   4       12.15       11.06     17.56 o 
 -20   6   4       48.88       59.27     10.50 o 
 -19   6   4        0.06       -1.98      8.05 o 
 -18   6   4      173.82      159.83     16.71 o 
 -17   6   4        0.66       -6.61      6.61 o 
 -16   6   4      291.33      279.92      9.96 o 
 -15   6   4        6.73       -3.32      5.84 o 
 -14   6   4       11.94        1.67      5.71 o 
 -13   6   4      305.03      266.33      8.87 o 
 -12   6   4       12.70       12.30      4.67 o 
 -11   6   4        0.45        7.71      4.59 o 
 -10   6   4      173.89      167.39      6.53 o 
  -9   6   4       40.41       30.24      4.16 o 
  -8   6   4      701.18      659.93     10.50 o 
  -7   6   4       21.18       23.95      3.30 o 
  -6   6   4     1015.71     1004.08     10.10 o 
  -5   6   4      387.42      365.74      6.39 o 
  -4   6   4     2432.33     2325.94     18.57 o 
  -3   6   4      449.72      458.49      7.09 o 
  -2   6   4       26.40       30.08      3.02 o 
  -1   6   4       22.41       25.30      2.95 o 
   0   6   4      149.23      137.99      4.17 o 
   1   6   4      153.25      199.45      4.78 o 
   2   6   4     2263.82     2418.60     20.41 o 
   3   6   4       80.38       80.30      4.32 o 
   4   6   4       39.39       46.97      3.47 o 
   5   6   4      728.69      717.76     12.67 o 
   6   6   4        4.45       -1.77      3.61 o 
   7   6   4       18.49       15.67      3.95 o 
   8   6   4      247.63      249.94      8.62 o 
   9   6   4      208.58      181.65      7.84 o 
  10   6   4      173.20      183.68      8.12 o 
  11   6   4       11.21       -0.76      5.23 o 
  12   6   4       68.17       67.94      8.29 o 
  13   6   4        0.75        4.35      7.90 o 
  14   6   4       30.69       30.61      8.32 o 
  15   6   4        8.71        5.52     10.77 o 
  16   6   4       69.78       55.42     11.69 o 
  17   6   4      400.06      395.26     25.93 o 
  18   6   4        0.07       15.48     12.79 o 
 -20   7   4        3.98       29.27     13.20 o 
 -19   7   4       14.45       19.86     11.15 o 
 -18   7   4       72.40       82.18     13.45 o 
 -17   7   4       26.17       46.31      9.01 o 
 -16   7   4       61.56       62.65      9.07 o 
 -15   7   4      122.00      112.80      9.17 o 
 -14   7   4       18.21       13.43      6.88 o 
 -13   7   4      542.64      545.73     14.68 o 
 -12   7   4      255.18      274.52     10.82 o 
 -11   7   4     1340.35     1267.84     20.98 o 
 -10   7   4       38.74       28.20      5.88 o 
  -9   7   4       58.94       59.68      5.39 o 
  -8   7   4       13.01       16.50      4.22 o 
  -7   7   4        3.66       10.82      4.14 o 
  -6   7   4       12.40       13.14      3.90 o 
  -5   7   4     1263.16     1220.33     13.70 o 
  -4   7   4      412.21      395.87      7.46 o 
  -3   7   4      297.16      253.07      6.12 o 
  -2   7   4     1056.78     1012.51     11.62 o 
  -1   7   4      117.25      127.15      4.78 o 
   0   7   4     1215.63     1192.11     14.05 o 
   1   7   4      255.43      248.12      7.46 o 
   2   7   4     1021.78     1045.36     14.87 o 
   3   7   4      477.28      430.94     10.96 o 
   4   7   4      257.41      222.90      7.71 o 
   5   7   4      275.01      278.92      8.64 o 
   6   7   4      312.67      355.04     13.85 o 
   7   7   4     1447.29     1533.00     28.53 o 
   8   7   4     2083.55     1927.63     27.70 o 
   9   7   4      299.98      270.58     10.17 o 
  10   7   4       61.26       81.09      7.67 o 
  11   7   4      185.16      173.57     10.37 o 
  12   7   4      370.43      337.25     13.20 o 
  13   7   4      160.62      170.11     11.04 o 
  14   7   4        5.40       -1.54      8.58 o 
  15   7   4       81.44      103.93     12.67 o 
  16   7   4     1234.38     1235.33     30.52 o 
  17   7   4       26.76       32.31     15.38 o 
 -19   8   4       34.97       36.41     10.92 o 
 -18   8   4       46.31       28.34     10.83 o 
 -17   8   4       31.83       33.46     10.64 o 
 -16   8   4       11.62       23.39     10.48 o 
 -15   8   4      166.71      172.62     13.21 o 
 -14   8   4        0.16       -9.04      9.04 o 
 -13   8   4      270.65      249.79     13.85 o 
 -12   8   4        0.71        2.50      7.88 o 
 -11   8   4       22.46       36.59      8.25 o 
 -10   8   4      207.97      208.60     12.96 o 
  -9   8   4      104.44       96.14      7.60 o 
  -8   8   4      257.35      239.64      9.22 o 
  -7   8   4     1074.17      971.68     15.27 o 
  -6   8   4        5.11        0.76      5.11 o 
  -5   8   4       29.83       14.20      5.03 o 
  -4   8   4     2060.56     2054.31     25.46 o 
  -3   8   4     1069.00     1048.82     17.29 o 
  -2   8   4     2025.13     1918.59     27.30 o 
  -1   8   4       21.53       16.51      4.74 o 
   0   8   4       26.40       52.08      6.44 o 
   1   8   4      473.23      524.82     11.31 o 
   2   8   4      644.88      680.70     15.61 o 
   3   8   4       16.51       34.70      5.73 o 
   4   8   4      258.74      197.96      8.14 o 
   5   8   4      299.28      318.56     10.52 o 
   6   8   4       26.34       26.38      6.62 o 
   7   8   4       25.95       10.95      6.86 o 
   8   8   4       71.90       70.13      7.92 o 
   9   8   4      433.96      404.03     13.84 o 
  10   8   4      667.63      652.46     17.10 o 
  11   8   4       30.06       30.31     10.49 o 
  12   8   4        2.45        7.28      9.84 o 
  13   8   4        0.19       -5.33      9.11 o 
  14   8   4      139.61      160.10     14.25 o 
  15   8   4        2.65       -3.20     12.38 o 
  16   8   4        0.41       -6.00     10.89 o 
 -17   9   4      254.27      268.85     18.68 o 
 -16   9   4       76.62       85.04     15.24 o 
 -15   9   4      262.33      258.52     15.91 o 
 -14   9   4       25.93       19.99     10.31 o 
 -13   9   4      163.17      137.89     12.83 o 
 -12   9   4      612.09      578.10     22.76 o 
 -11   9   4      264.63      264.81     14.51 o 
 -10   9   4       47.73       61.16     11.04 o 
  -9   9   4      215.45      197.62     12.80 o 
  -8   9   4      166.76      159.50     10.20 o 
  -7   9   4      885.73      825.35     17.41 o 
  -6   9   4      319.67      302.05     11.20 o 
  -5   9   4        5.57        6.17      6.43 o 
  -4   9   4      146.50      147.42      8.45 o 
  -3   9   4       20.94        5.72      5.83 o 
  -2   9   4      198.93      229.26      9.99 o 
  -1   9   4       27.60       18.31      6.47 o 
   0   9   4      224.48      219.05      9.26 o 
   1   9   4      439.04      353.81     11.25 o 
   2   9   4      647.50      555.06     12.37 o 
   3   9   4      276.78      261.42     10.03 o 
   4   9   4      287.38      253.42     10.95 o 
   5   9   4      935.32      820.36     20.24 o 
   6   9   4       18.30        8.37      7.18 o 
   7   9   4      377.95      332.72     12.73 o 
   8   9   4      123.34      117.25      9.24 o 
   9   9   4      104.43      109.70      9.20 o 
  10   9   4       58.87       58.05     10.07 o 
  11   9   4       20.10       32.89     10.21 o 
  12   9   4      159.41      138.97     14.89 o 
  13   9   4       17.87       21.76     11.54 o 
  14   9   4        8.32        6.65     11.56 o 
  15   9   4       14.11        8.58     17.16 o 
 -16  10   4       37.40        9.95     11.81 o 
 -15  10   4      137.80      112.50     13.36 o 
 -14  10   4      123.31      146.05     13.41 o 
 -13  10   4      297.89      308.25     16.93 o 
 -12  10   4       14.15        6.33     10.00 o 
 -11  10   4      112.88      101.80     12.54 o 
 -10  10   4       27.07       20.16     10.01 o 
  -9  10   4        6.12       -1.82     10.04 o 
  -8  10   4       88.80       76.88     10.42 o 
  -7  10   4       21.28       18.87      7.86 o 
  -6  10   4        7.05        8.02      6.86 o 
  -5  10   4        0.05        7.19      6.84 o 
  -4  10   4      151.06      138.14      9.28 o 
  -3  10   4       96.98       97.32      8.50 o 
  -2  10   4      194.39      173.43      9.98 o 
  -1  10   4       73.07       41.34      7.39 o 
   0  10   4      975.14      961.88     20.19 o 
   1  10   4      617.65      611.68     18.28 o 
   2  10   4      107.93      121.78     11.16 o 
   3  10   4      230.99      209.11     13.39 o 
   4  10   4      143.27      124.26     19.94 o 
   5  10   4      916.98      895.43     23.18 o 
   6  10   4      335.23      322.38     14.23 o 
   7  10   4        1.22        9.07      8.15 o 
   8  10   4        8.94       13.62      8.36 o 
   9  10   4       28.94       33.93     12.72 o 
  10  10   4      563.16      612.80     38.16 o 
  11  10   4       11.13        4.35     13.32 o 
  12  10   4       38.16       34.72     13.90 o 
  13  10   4       53.45       30.85     15.12 o 
  14  10   4      519.92      551.98     50.69 o 
 -14  11   4       29.78       44.80     19.07 o 
 -13  11   4       98.18       96.02     14.14 o 
 -12  11   4      219.59      202.14     15.29 o 
 -11  11   4      117.23      108.36     12.69 o 
 -10  11   4        1.50       12.73     10.10 o 
  -9  11   4       94.99      100.60     12.34 o 
  -8  11   4      253.74      247.15     15.07 o 
  -7  11   4      103.19      113.62     10.63 o 
  -6  11   4       16.12       27.52      8.91 o 
  -5  11   4       58.62       48.15      8.98 o 
  -4  11   4       17.60       20.15      7.73 o 
  -3  11   4     1316.74     1288.05     23.91 o 
  -2  11   4        7.99        9.08      8.59 o 
  -1  11   4       67.65       54.37     11.02 o 
   0  11   4      102.09       86.71     11.24 o 
   1  11   4      302.97      339.59     23.35 o 
   2  11   4      564.92      499.56     19.49 o 
   3  11   4       57.34       44.20     10.72 o 
   4  11   4        1.67       -8.70      9.34 o 
   5  11   4        7.19       16.70      9.48 o 
   6  11   4       11.06        4.22     11.48 o 
   7  11   4      174.46      165.24     14.13 o 
   8  11   4       35.48       33.77     12.36 o 
   9  11   4       38.98       41.67     16.02 o 
  10  11   4        2.82       19.84     15.75 o 
  11  11   4        1.26      -11.47     14.15 o 
  12  11   4       17.49        3.90     15.59 o 
 -12  12   4      142.06      169.14     15.54 o 
 -11  12   4        0.01       16.85     11.06 o 
 -10  12   4      171.65      196.26     16.34 o 
  -9  12   4       93.64      118.48     21.63 o 
  -8  12   4        3.64       -2.00      9.72 o 
  -7  12   4       34.74       51.49     10.96 o 
  -6  12   4       28.84       20.88     11.93 o 
  -5  12   4      179.66      193.51     27.90 o 
  -4  12   4       95.49       97.19     12.70 o 
  -3  12   4       94.05      114.10     17.07 o 
  -2  12   4       14.88        7.57     10.50 o 
  -1  12   4      227.19      240.23     15.25 o 
   0  12   4       13.60       15.91      9.88 o 
   1  12   4      349.55      384.67     22.61 o 
   2  12   4      599.66      593.59     22.84 o 
   3  12   4       45.76       49.61     11.99 o 
   4  12   4        1.14       -4.05      9.91 o 
   5  12   4       29.98       28.64     12.40 o 
   6  12   4      343.45      293.98     19.97 o 
   7  12   4       23.13       -1.12     20.82 o 
   8  12   4       78.02       88.57     19.76 o 
   9  12   4        3.93      -20.02     20.02 o 
  -8  13   4        0.13        7.63     35.33 o 
  -7  13   4       86.23       78.67     19.70 o 
  -6  13   4       90.46      134.58     40.02 o 
  -5  13   4       48.22       26.09     20.62 o 
  -4  13   4      334.07      364.70     31.86 o 
  -3  13   4      248.28      282.37     24.84 o 
  -2  13   4      104.53      111.21     16.28 o 
  -1  13   4      233.97      282.46     18.00 o 
   0  13   4      117.82      130.58     13.96 o 
   1  13   4        8.63       17.01     11.88 o 
   2  13   4      137.61      178.22     15.54 o 
   3  13   4      671.11      757.72     26.32 o 
   4  13   4       65.97       55.47     12.42 o 
   5  13   4      278.13      278.98     47.56 o 
   6  13   4       36.88       50.52     15.26 o 
 -23   0   5      120.25      105.93     15.68 o 
 -21   0   5        0.14       -1.72      9.40 o 
 -19   0   5      612.08      661.72     16.89 o 
 -17   0   5      553.72      539.02     13.97 o 
 -15   0   5     1522.80     1491.52     22.27 o 
 -13   0   5     2190.59     2151.09     24.84 o 
 -11   0   5     3561.38     3778.39     38.14 o 
  -9   0   5      382.96      367.52      5.38 o 
  -7   0   5       95.44      148.07      4.72 o 
  -5   0   5    15864.63    15313.88    349.99 o 
  -3   0   5     2256.48     2016.12     43.30 o 
  -1   0   5     1713.85     1773.75     15.88 o 
   1   0   5     6124.11     6039.95     44.59 o 
   3   0   5     5458.68     5497.34     43.81 o 
   5   0   5      990.33     1166.84     12.64 o 
   7   0   5     7461.19     7895.15     71.82 o 
   9   0   5     1491.96     1456.08     19.93 o 
  11   0   5      311.74      275.02     11.90 o 
  13   0   5      905.78      913.56     19.68 o 
  15   0   5       96.87       96.52     12.24 o 
  17   0   5      363.43      365.96     20.17 o 
  19   0   5      106.46      134.92     19.62 o 
 -23   1   5        0.12       -8.29      9.49 o 
 -22   1   5       10.81       12.70      7.83 o 
 -21   1   5       60.04       72.41      7.96 o 
 -20   1   5      334.02      325.11     10.32 o 
 -19   1   5       56.95       83.34      6.08 o 
 -18   1   5      215.59      205.74      7.10 o 
 -17   1   5      183.83      189.71      6.59 o 
 -16   1   5      470.83      459.92      9.01 o 
 -15   1   5       20.09       14.99      3.77 o 
 -14   1   5      280.69      272.83      6.66 o 
 -13   1   5      567.57      607.88      7.77 o 
 -12   1   5      839.71      845.13      8.75 o 
 -11   1   5       83.46       94.94      3.06 o 
 -10   1   5      171.02      149.32      3.18 o 
  -9   1   5      518.06      554.01      4.97 o 
  -8   1   5      976.98     1095.89      7.68 o 
  -7   1   5      180.61      176.64      2.61 o 
  -6   1   5     1999.91     2082.13     17.59 o 
  -5   1   5    10111.35     9946.11     78.39 o 
  -4   1   5     6066.38     5864.49     46.52 o 
  -3   1   5     8660.65     8186.18     50.72 o 
  -2   1   5     2567.91     2494.28     18.62 o 
  -1   1   5    26809.81    25511.20    145.84 o 
   0   1   5       24.48       21.90      1.31 o 
   1   1   5    32403.15    31200.63    160.53 o 
   2   1   5      707.73      679.52      5.43 o 
   3   1   5     3981.10     3970.21     23.69 o 
   4   1   5        0.96       -1.66      1.66 o 
   5   1   5      224.91      221.23      3.97 o 
   6   1   5       70.81       89.95      3.22 o 
   7   1   5        3.35       -1.01      2.36 o 
   8   1   5      162.06      172.80      4.68 o 
   9   1   5      552.65      540.47      8.22 o 
  10   1   5      192.37      182.62      6.00 o 
  11   1   5      707.29      699.79     10.24 o 
  12   1   5       12.25       12.27      4.53 o 
  13   1   5      849.23      843.83     13.36 o 
  14   1   5        0.08        3.77      6.78 o 
  15   1   5       81.93       76.61      8.51 o 
  16   1   5        1.38       -7.35      7.35 o 
  17   1   5        2.47       14.88      7.97 o 
  18   1   5       11.95       23.82     11.14 o 
  19   1   5       78.29       76.82     12.37 o 
  20   1   5        0.51        7.46     10.96 o 
 -23   2   5        0.66       -1.22      9.90 o 
 -22   2   5      566.69      554.41     17.93 o 
 -21   2   5       99.46       99.12      8.43 o 
 -20   2   5        9.64        6.46      6.07 o 
 -19   2   5       32.59       45.33      6.00 o 
 -18   2   5      101.25      103.73      6.04 o 
 -17   2   5       10.28       11.47      4.38 o 
 -16   2   5     1196.45     1154.17     14.23 o 
 -15   2   5      204.92      205.41      6.16 o 
 -14   2   5       68.43       39.92      3.83 o 
 -13   2   5      794.72      820.96      9.87 o 
 -12   2   5      351.06      400.43      6.49 o 
 -11   2   5      142.49      162.36      4.22 o 
 -10   2   5     4795.64     5377.41     35.95 o 
  -9   2   5      446.95      485.15      5.37 o 
  -8   2   5     7898.74     8363.17     55.55 o 
  -7   2   5     2193.25     2323.60     15.98 o 
  -6   2   5     2623.75     2808.71     20.35 o 
  -5   2   5     1400.63     1446.34     10.67 o 
  -4   2   5     1246.48     1292.37     10.09 o 
  -3   2   5        5.20        4.86      1.28 o 
  -2   2   5     5475.21     5424.18     34.75 o 
  -1   2   5      374.14      409.25      4.17 o 
   0   2   5     6062.52     6156.42     36.01 o 
   1   2   5     2758.08     2704.68     17.14 o 
   2   2   5      326.88      290.78      4.02 o 
   3   2   5    11157.65    11602.79     64.98 o 
   4   2   5     6230.20     6402.44     38.47 o 
   5   2   5     7692.76     8097.20     48.18 o 
   6   2   5      174.52      157.55      4.19 o 
   7   2   5       38.00       48.42      3.26 o 
   8   2   5      993.47     1016.02     10.74 o 
   9   2   5       64.14       75.50      4.14 o 
  10   2   5        0.71       -3.67      3.67 o 
  11   2   5     2487.83     2461.50     24.48 o 
  12   2   5      137.69      146.07      6.61 o 
  13   2   5      437.62      417.60     12.35 o 
  14   2   5        6.55        0.82      6.98 o 
  15   2   5      137.10      128.06      9.80 o 
  16   2   5      269.42      267.99     12.66 o 
  17   2   5       21.70       29.85      9.31 o 
  18   2   5        0.21       -2.96     10.30 o 
  19   2   5       10.60       24.53     10.98 o 
  20   2   5      235.67      246.23     16.82 o 
 -22   3   5       60.99       66.99     10.28 o 
 -21   3   5      401.40      457.74     13.94 o 
 -20   3   5       14.99       19.00      6.27 o 
 -19   3   5        1.96       -3.51      5.64 o 
 -18   3   5      836.80      859.33     13.48 o 
 -17   3   5       27.77       43.50      5.13 o 
 -16   3   5       25.68       17.04      4.48 o 
 -15   3   5      214.26      202.75      6.46 o 
 -14   3   5     2531.21     2447.13     22.93 o 
 -13   3   5      141.02       95.52      4.58 o 
 -12   3   5     1024.14      996.05     11.65 o 
 -11   3   5     1792.37     1809.54     17.69 o 
 -10   3   5        5.33        1.85      2.30 o 
  -9   3   5      812.92      854.11      7.72 o 
  -8   3   5       39.99       34.73      2.14 o 
  -7   3   5      114.76      118.13      2.89 o 
  -6   3   5      889.82     1059.98      9.95 o 
  -5   3   5      687.18      700.78      6.71 o 
  -4   3   5      908.47      947.97      8.26 o 
  -3   3   5     1804.60     1827.59     12.84 o 
  -2   3   5     1373.16     1411.74     10.55 o 
  -1   3   5     2627.54     2513.78     17.90 o 
   0   3   5     3135.31     3288.41     22.02 o 
   1   3   5      118.26      130.34      2.99 o 
   2   3   5        9.47       10.40      2.29 o 
   3   3   5      233.51      222.41      3.89 o 
   4   3   5      446.59      443.77      6.55 o 
   5   3   5     1829.93     1851.37     14.68 o 
   6   3   5      107.07      121.12      3.88 o 
   7   3   5      490.39      549.96      7.77 o 
   8   3   5       50.82       38.44      3.49 o 
   9   3   5      453.66      510.53      9.12 o 
  10   3   5      318.43      263.39      7.55 o 
  11   3   5      132.56      102.72      5.93 o 
  12   3   5      290.09      281.61      8.87 o 
  13   3   5        6.59        7.50      6.00 o 
  14   3   5        0.32        7.49      7.20 o 
  15   3   5     1452.07     1473.39     29.56 o 
  16   3   5      103.19      110.12     10.25 o 
  17   3   5      214.70      206.04     14.64 o 
  18   3   5       22.36       27.11     10.14 o 
  19   3   5        1.80       10.35     11.40 o 
  20   3   5        7.62       19.45     12.33 o 
 -22   4   5      225.19      181.25     13.63 o 
 -21   4   5      162.61      148.10     17.71 o 
 -20   4   5      345.07      347.75     12.04 o 
 -19   4   5        0.49        1.51      6.89 o 
 -18   4   5        8.38       13.28      6.09 o 
 -17   4   5      326.94      309.71      8.79 o 
 -16   4   5       36.98       31.07      4.97 o 
 -15   4   5       40.77       42.37      4.88 o 
 -14   4   5      391.57      396.48      8.63 o 
 -13   4   5      210.02      179.05      6.07 o 
 -12   4   5       14.78       15.79      4.08 o 
 -11   4   5        1.18        5.41      3.47 o 
 -10   4   5      268.03      289.71      5.63 o 
  -9   4   5      442.13      426.82      6.14 o 
  -8   4   5     1463.62     1523.29     12.86 o 
  -7   4   5     1071.20     1287.22     11.41 o 
  -6   4   5        0.00       -0.68      1.80 o 
  -5   4   5      201.92      187.00      3.94 o 
  -4   4   5     2869.03     3051.49     20.73 o 
  -3   4   5     4724.44     5155.90     34.48 o 
  -2   4   5       17.17       22.19      2.21 o 
  -1   4   5     4936.56     5135.71     35.97 o 
   0   4   5     8329.85     8618.83     52.27 o 
   1   4   5     1982.53     1986.81     14.58 o 
   2   4   5     1581.68     1554.18     12.69 o 
   3   4   5        9.87        8.32      2.01 o 
   4   4   5      566.41      600.51      7.21 o 
   5   4   5     1361.92     1513.47     13.56 o 
   6   4   5      579.42      557.58      8.08 o 
   7   4   5      212.26      195.65      5.18 o 
   8   4   5      115.35      121.01      4.63 o 
   9   4   5       87.14       94.31      6.06 o 
  10   4   5     1595.03     1495.73     17.70 o 
  11   4   5      635.43      591.31     12.57 o 
  12   4   5       41.86       42.23      6.05 o 
  13   4   5      408.29      405.36     21.25 o 
  14   4   5       48.88       43.19      9.20 o 
  15   4   5        6.08       -0.92      7.19 o 
  16   4   5      103.55       92.34     10.00 o 
  17   4   5       39.88       29.30     10.70 o 
  18   4   5       37.50       55.81     12.76 o 
  19   4   5      424.09      417.19     20.26 o 
 -21   5   5      395.47      392.36     20.16 o 
 -20   5   5      105.84      126.13      9.95 o 
 -19   5   5        3.33       -3.54      6.72 o 
 -18   5   5       43.04       24.03      6.36 o 
 -17   5   5       50.43       45.87      6.38 o 
 -16   5   5      785.10      812.36     16.05 o 
 -15   5   5      906.75      887.87     15.36 o 
 -14   5   5     1228.62     1149.61     15.49 o 
 -13   5   5       33.16       29.19      4.67 o 
 -12   5   5      333.24      331.65      9.04 o 
 -11   5   5        9.33        9.00      3.99 o 
 -10   5   5     1090.80     1010.18     11.52 o 
  -9   5   5      424.15      395.13      6.60 o 
  -8   5   5      471.59      457.97      6.83 o 
  -7   5   5      319.30      307.82      7.03 o 
  -6   5   5     1332.38     1297.35     12.11 o 
  -5   5   5       90.44       99.37      3.49 o 
  -4   5   5      256.43      319.73      5.26 o 
  -3   5   5     1623.13     1741.08     14.83 o 
  -2   5   5      212.89      228.68      4.95 o 
  -1   5   5      418.38      517.12      6.70 o 
   0   5   5     2814.58     2913.66     22.69 o 
   1   5   5     1403.05     1460.84     12.48 o 
   2   5   5      392.02      464.99      6.37 o 
   3   5   5      761.44      858.21      9.49 o 
   4   5   5      378.94      413.89      6.50 o 
   5   5   5      221.62      207.46      5.26 o 
   6   5   5      609.82      567.40      8.68 o 
   7   5   5     1291.31     1311.67     15.34 o 
   8   5   5       14.93       27.50      4.42 o 
   9   5   5        4.93       -1.38      4.95 o 
  10   5   5     1073.56      994.85     21.28 o 
  11   5   5     1429.32     1332.49     19.55 o 
  12   5   5      100.99      103.72     10.63 o 
  13   5   5      507.33      488.96     15.38 o 
  14   5   5      439.07      418.24     15.00 o 
  15   5   5      180.75      178.68     11.21 o 
  16   5   5       99.90       74.79     11.42 o 
  17   5   5       96.52       75.39     12.72 o 
  18   5   5      105.19       96.40     13.27 o 
  19   5   5      173.56      191.21     15.88 o 
 -21   6   5      134.88      142.71     13.15 o 
 -20   6   5       78.22       60.77     11.25 o 
 -19   6   5        4.75       10.76      8.47 o 
 -18   6   5       23.21       20.07      7.95 o 
 -17   6   5      370.86      376.47     11.40 o 
 -16   6   5      113.61      132.34      7.99 o 
 -15   6   5      293.02      288.53     10.08 o 
 -14   6   5      232.70      211.87      8.23 o 
 -13   6   5      174.48      149.23      6.87 o 
 -12   6   5     1237.70     1262.80     16.28 o 
 -11   6   5      809.18      816.29     12.51 o 
 -10   6   5       38.41       41.47      4.65 o 
  -9   6   5        0.05       -1.79      3.53 o 
  -8   6   5     1287.16     1222.72     15.62 o 
  -7   6   5      583.21      551.69     10.59 o 
  -6   6   5      112.33      102.32      4.19 o 
  -5   6   5     1363.68     1422.82     13.59 o 
  -4   6   5        0.74        3.40      2.76 o 
  -3   6   5      320.52      378.29      6.65 o 
  -2   6   5      133.92      134.12      4.29 o 
  -1   6   5     1789.21     1870.96     16.52 o 
   0   6   5      577.27      607.78      8.29 o 
   1   6   5      152.79      189.09      4.93 o 
   2   6   5      227.12      273.48      5.73 o 
   3   6   5       57.50       59.08      3.63 o 
   4   6   5      162.77      164.50      5.70 o 
   5   6   5        0.23        5.34      3.57 o 
   6   6   5      807.28      834.80     11.60 o 
   7   6   5        0.55        3.48      4.44 o 
   8   6   5     2212.26     2192.02     25.53 o 
   9   6   5       19.22       13.01      5.34 o 
  10   6   5      169.19      175.58      8.22 o 
  11   6   5      512.33      488.79     13.67 o 
  12   6   5       47.19       48.30      7.31 o 
  13   6   5      299.88      247.02     11.87 o 
  14   6   5        0.39       -7.61      7.61 o 
  15   6   5       70.17       36.96     10.75 o 
  16   6   5       38.61       22.52     10.56 o 
  17   6   5      277.93      314.31     24.12 o 
  18   6   5       12.65       -3.18     13.38 o 
 -20   7   5        0.11        6.31      9.35 o 
 -19   7   5       38.60       10.48     12.51 o 
 -18   7   5      103.76      113.79     11.21 o 
 -17   7   5      238.30      240.03     12.74 o 
 -16   7   5      229.02      216.67     10.88 o 
 -15   7   5      148.61      160.81      9.88 o 
 -14   7   5       85.59       84.98      7.40 o 
 -13   7   5       60.37       65.62      7.65 o 
 -12   7   5      201.07      169.82      9.13 o 
 -11   7   5      280.35      278.99     10.45 o 
 -10   7   5       56.00       58.09      5.74 o 
  -9   7   5        0.05       -0.68      4.81 o 
  -8   7   5       16.02       17.54      4.44 o 
  -7   7   5      563.92      546.35     10.19 o 
  -6   7   5      409.08      396.20      8.25 o 
  -5   7   5      437.71      515.70      9.21 o 
  -4   7   5       58.52       38.87      3.89 o 
  -3   7   5       14.01        2.94      3.16 o 
  -2   7   5      215.70      191.44      5.49 o 
  -1   7   5      106.70      100.10      4.44 o 
   0   7   5      122.59      126.06      5.03 o 
   1   7   5      311.15      299.27      7.57 o 
   2   7   5      453.24      503.01     10.62 o 
   3   7   5      861.36      878.58     13.83 o 
   4   7   5      138.24      137.32      6.55 o 
   5   7   5      226.99      238.76      8.06 o 
   6   7   5      646.89      613.44     13.55 o 
   7   7   5      247.17      241.83     10.24 o 
   8   7   5      449.46      442.72     13.44 o 
   9   7   5      173.70      169.32      8.96 o 
  10   7   5       24.77       35.79      6.70 o 
  11   7   5      314.99      319.14     12.45 o 
  12   7   5      760.38      728.60     18.67 o 
  13   7   5        8.68        7.66      7.96 o 
  14   7   5        0.00      -10.10     10.10 o 
  15   7   5        1.07      -11.37     11.37 o 
  16   7   5       50.03       47.20     12.44 o 
  17   7   5      126.01      124.84     14.49 o 
 -19   8   5        3.44       -9.29     10.48 o 
 -18   8   5        5.94        7.83     10.74 o 
 -17   8   5      298.83      284.40     15.63 o 
 -16   8   5      123.63      147.06     12.80 o 
 -15   8   5       41.85       45.06     10.04 o 
 -14   8   5       65.04       56.55     10.69 o 
 -13   8   5     1069.44     1076.58     36.01 o 
 -12   8   5      143.82      133.98     10.05 o 
 -11   8   5      114.38      116.97      9.45 o 
 -10   8   5        9.77       16.30      6.17 o 
  -9   8   5      115.60      122.88      7.56 o 
  -8   8   5       52.98       64.02      6.52 o 
  -7   8   5       25.63       25.64      5.14 o 
  -6   8   5       11.52       17.70      5.07 o 
  -5   8   5     1268.40     1296.01     17.63 o 
  -4   8   5      721.35      679.38     13.42 o 
  -3   8   5     1548.28     1463.56     20.47 o 
  -2   8   5       39.17       34.74      5.92 o 
  -1   8   5        0.00       -0.81      4.54 o 
   0   8   5       12.66       25.02      5.15 o 
   1   8   5     2403.65     2312.43     26.02 o 
   2   8   5       60.79       53.69      5.72 o 
   3   8   5      152.70      171.92      8.09 o 
   4   8   5     1720.35     1636.94     21.13 o 
   5   8   5     1065.84     1016.01     17.76 o 
   6   8   5      193.69      211.69     10.12 o 
   7   8   5       78.86       79.98      8.31 o 
   8   8   5       56.66       83.11     10.14 o 
   9   8   5        2.70       -5.27      6.77 o 
  10   8   5       59.41       53.75      9.81 o 
  11   8   5       18.95        7.79      9.67 o 
  12   8   5        1.20       -7.70      7.70 o 
  13   8   5        0.00      -10.18     10.18 o 
  14   8   5       16.19       18.49     11.34 o 
  15   8   5       71.07       61.10     13.19 o 
  16   8   5      523.71      497.12     29.97 o 
 -18   9   5      193.72      193.23     15.58 o 
 -17   9   5       28.19       11.80     11.80 o 
 -16   9   5       27.71       24.94     10.91 o 
 -15   9   5       98.85      100.79     12.10 o 
 -14   9   5        3.08       -3.29     15.33 o 
 -13   9   5       17.87        9.96      9.21 o 
 -12   9   5       66.76       48.22     10.88 o 
 -11   9   5       36.15       44.61      9.79 o 
 -10   9   5      665.22      625.64     25.70 o 
  -9   9   5      116.08      123.58     10.42 o 
  -8   9   5      263.42      287.62     18.05 o 
  -7   9   5       56.86       52.10      8.73 o 
  -6   9   5      655.44      686.01     15.53 o 
  -5   9   5      144.13      129.56      8.83 o 
  -4   9   5        5.94        0.15      6.01 o 
  -3   9   5        9.35       -1.22      5.70 o 
  -2   9   5      443.84      455.75     13.11 o 
  -1   9   5      134.21      103.35      8.33 o 
   0   9   5       21.27       10.60      6.10 o 
   1   9   5      161.74      173.52      8.50 o 
   2   9   5       42.50       46.81      6.51 o 
   3   9   5        4.57       -6.18      6.18 o 
   4   9   5      712.57      693.92     16.59 o 
   5   9   5       37.28       35.63      7.61 o 
   6   9   5      903.38      868.07     18.78 o 
   7   9   5       21.14       17.58      7.13 o 
   8   9   5        0.82        4.99      7.79 o 
   9   9   5       91.61      107.52      9.75 o 
  10   9   5       36.13       52.58      9.51 o 
  11   9   5      417.73      432.64     19.20 o 
  12   9   5        0.02       -3.55     10.89 o 
  13   9   5       42.80       61.74     12.98 o 
  14   9   5      140.39      141.45     14.72 o 
  15   9   5      365.89      389.40     31.23 o 
 -16  10   5        9.11       25.81     10.63 o 
 -15  10   5       12.53        0.36     10.26 o 
 -14  10   5        1.88       13.57     10.52 o 
 -13  10   5        8.35        5.77      9.82 o 
 -12  10   5      472.78      511.69     26.34 o 
 -11  10   5      251.33      261.47     14.83 o 
 -10  10   5       40.98       39.61     10.07 o 
  -9  10   5      834.26      849.10     20.67 o 
  -8  10   5      360.31      372.15     14.73 o 
  -7  10   5       77.44       81.77     10.38 o 
  -6  10   5      100.75       93.47      9.27 o 
  -5  10   5      220.53      219.59     10.73 o 
  -4  10   5      186.05      171.29     12.82 o 
  -3  10   5      397.58      380.90     14.67 o 
  -2  10   5       59.13       82.14      8.68 o 
  -1  10   5      279.13      269.94     11.34 o 
   0  10   5       42.35       33.31      7.69 o 
   1  10   5        2.45        4.31      7.40 o 
   2  10   5      478.43      491.51     26.17 o 
   3  10   5        6.21        0.14      8.57 o 
   4  10   5      610.38      578.73     24.40 o 
   5  10   5       22.64       42.98     14.63 o 
   6  10   5        0.65        1.46      8.40 o 
   7  10   5       87.21       84.44     10.02 o 
   8  10   5       11.00        1.44      8.38 o 
   9  10   5        3.66       14.53     15.98 o 
  10  10   5       18.85       30.89     13.24 o 
  11  10   5      143.03      164.35     20.15 o 
  12  10   5        1.66       -2.18     15.27 o 
  13  10   5       18.08      -11.00     12.40 o 
 -14  11   5       37.06       27.15     12.28 o 
 -13  11   5        4.54      -10.50     10.79 o 
 -12  11   5      165.91      156.03     14.50 o 
 -11  11   5      266.58      283.61     30.20 o 
 -10  11   5      131.31      119.80     12.81 o 
  -9  11   5       65.66       55.90     13.73 o 
  -8  11   5      218.10      243.81     17.48 o 
  -7  11   5      200.91      198.64     15.25 o 
  -6  11   5        1.35        6.77      9.52 o 
  -5  11   5      476.41      495.45     17.44 o 
  -4  11   5        4.25       13.56      8.73 o 
  -3  11   5       48.06       49.44      8.76 o 
  -2  11   5       37.90       49.39      8.17 o 
  -1  11   5       20.58       24.95      8.94 o 
   0  11   5       27.66       14.06      9.24 o 
   1  11   5      351.40      383.38     17.51 o 
   2  11   5      417.94      346.67     17.12 o 
   3  11   5        0.60       -3.85      9.15 o 
   4  11   5       13.77       28.16      9.90 o 
   5  11   5       51.21       35.66     10.68 o 
   6  11   5       21.63       31.20     10.30 o 
   7  11   5       12.10       26.07     10.35 o 
   8  11   5      238.93      243.61     19.80 o 
   9  11   5       59.31       75.94     22.24 o 
  10  11   5       53.60       43.89     17.02 o 
  11  11   5       51.33       35.93     20.65 o 
 -12  12   5      158.04      176.01     30.41 o 
 -11  12   5      155.37      147.27     14.81 o 
 -10  12   5        1.50      -10.99     10.99 o 
  -9  12   5        5.53       17.37     11.61 o 
  -8  12   5        0.04       -2.37     10.27 o 
  -7  12   5        0.51       -5.47      9.08 o 
  -6  12   5       63.78       44.01     14.75 o 
  -5  12   5       87.78      121.98     16.24 o 
  -4  12   5      602.39      584.55     25.07 o 
  -3  12   5      629.29      617.53     26.04 o 
  -2  12   5        4.40       -1.37     10.44 o 
  -1  12   5       42.55       59.41     11.14 o 
   0  12   5       95.16       86.73     13.68 o 
   1  12   5        5.03       14.88     13.26 o 
   2  12   5      499.17      550.25     24.23 o 
   3  12   5        0.03       22.44     10.45 o 
   4  12   5       88.10       87.26     13.30 o 
   5  12   5      290.81      292.96     24.57 o 
   6  12   5      149.00      154.54     14.94 o 
   7  12   5       20.95       30.32     18.90 o 
   8  12   5        2.25        9.46     15.96 o 
   9  12   5       75.84       40.54     22.65 o 
  -8  13   5       10.18        1.92     13.05 o 
  -7  13   5       16.32        5.86     14.86 o 
  -6  13   5       41.30       46.39     16.57 o 
  -5  13   5      630.46      737.23     35.67 o 
  -4  13   5        4.95       -3.34     17.96 o 
  -3  13   5      141.52      155.11     21.81 o 
  -2  13   5       45.22       65.62     14.29 o 
  -1  13   5      216.29      248.92     19.77 o 
   0  13   5        0.36       -8.40     16.27 o 
   1  13   5      101.61      119.46     14.15 o 
   2  13   5       44.57       45.55     12.70 o 
   3  13   5      545.13      624.99     24.19 o 
   4  13   5      158.10      173.55     16.37 o 
   5  13   5       76.83       79.46     15.24 o 
 -22   0   6      189.95      201.92     22.87 o 
 -20   0   6      544.03      574.52     16.22 o 
 -18   0   6        0.53       -5.98      5.98 o 
 -16   0   6      166.65      213.10      9.20 o 
 -14   0   6      750.27      719.93     11.87 o 
 -12   0   6     2470.83     2387.73     23.75 o 
 -10   0   6     2482.80     2680.60     24.78 o 
  -8   0   6     1070.02     1196.56     18.38 o 
  -6   0   6     2400.34     2294.56     57.60 o 
  -4   0   6      418.12      437.14     15.09 o 
  -2   0   6     5456.14     5671.78     52.79 o 
   0   0   6      989.72      970.40      9.42 o 
   2   0   6       25.99       44.72      2.55 o 
   4   0   6     2918.99     3005.61     24.89 o 
   6   0   6     2031.45     1979.35     22.07 o 
   8   0   6      772.13      768.40     12.63 o 
  10   0   6       40.69       42.83      6.33 o 
  12   0   6      978.91      906.15     19.16 o 
  14   0   6     1119.62     1066.41     30.03 o 
  16   0   6      538.34      537.83     23.38 o 
  18   0   6       56.33       94.20     17.67 o 
  20   0   6       25.02       17.42     18.38 o 
 -23   1   6        0.22       -6.65      7.59 o 
 -22   1   6        5.33       12.39      7.23 o 
 -21   1   6       15.45       12.79      6.26 o 
 -20   1   6       30.99       23.41      5.41 o 
 -19   1   6       11.36       11.76      5.05 o 
 -18   1   6      117.28      115.16      5.90 o 
 -17   1   6       69.57       68.92      4.99 o 
 -16   1   6      811.47      839.47     11.50 o 
 -15   1   6     1067.98     1058.35     16.49 o 
 -14   1   6      491.71      447.62      6.78 o 
 -13   1   6      133.03      161.12      5.25 o 
 -12   1   6      600.05      693.72      7.14 o 
 -11   1   6       33.50       38.91      2.06 o 
 -10   1   6      815.49      958.93      7.55 o 
  -9   1   6      211.88      227.77      2.71 o 
  -8   1   6     1852.08     2038.34     17.58 o 
  -7   1   6      137.29      127.90      2.89 o 
  -6   1   6        4.75        5.47      1.22 o 
  -5   1   6     1249.64     1241.56     11.39 o 
  -4   1   6      325.37      304.78      3.14 o 
  -3   1   6     2707.11     2749.07     17.77 o 
  -2   1   6        0.61        1.11      1.05 o 
  -1   1   6        0.93       -0.70      1.10 o 
   0   1   6     5711.83     5724.68     33.43 o 
   1   1   6      217.66      254.21      3.41 o 
   2   1   6     2206.30     2254.62     14.45 o 
   3   1   6       97.60      116.34      2.57 o 
   4   1   6     4279.71     4673.15     25.97 o 
   5   1   6     1289.68     1306.98     10.53 o 
   6   1   6       17.10       22.20      2.78 o 
   7   1   6     1052.64     1199.68     11.30 o 
   8   1   6      445.74      530.99      7.78 o 
   9   1   6       29.38       52.79      3.79 o 
  10   1   6      674.44      705.16     11.64 o 
  11   1   6      467.06      463.94     10.00 o 
  12   1   6      445.72      406.76     10.35 o 
  13   1   6      226.07      216.53     10.40 o 
  14   1   6      429.98      446.58     14.55 o 
  15   1   6       73.18       70.38      8.71 o 
  16   1   6       12.89        7.91      8.96 o 
  17   1   6        1.70       18.23     12.68 o 
  18   1   6        1.55      -15.03     15.03 o 
  19   1   6       91.85      114.31     13.47 o 
  20   1   6      127.69      129.98     15.71 o 
 -23   2   6      386.37      427.67     14.67 o 
 -22   2   6      358.96      376.80     13.94 o 
 -21   2   6       64.76       63.51      7.03 o 
 -20   2   6      338.08      342.00     11.33 o 
 -19   2   6      211.73      209.45      7.38 o 
 -18   2   6        0.41       -2.67      4.47 o 
 -17   2   6        9.55        5.21      4.33 o 
 -16   2   6       21.25       12.74      4.06 o 
 -15   2   6       14.18        4.34      3.43 o 
 -14   2   6      401.00      357.04      9.26 o 
 -13   2   6     1445.33     1353.30     12.58 o 
 -12   2   6       62.34       82.08      3.31 o 
 -11   2   6        1.28       -0.64      2.28 o 
 -10   2   6      692.92      764.61      6.85 o 
  -9   2   6      592.23      586.52      5.70 o 
  -8   2   6       24.76       49.44      1.73 o 
  -7   2   6      267.41      286.18      3.24 o 
  -6   2   6      337.14      379.56      3.92 o 
  -5   2   6      229.20      250.32      3.39 o 
  -4   2   6     6119.11     6025.59     41.65 o 
  -3   2   6     2673.10     2661.90     20.41 o 
  -2   2   6     5535.17     5459.33     35.12 o 
  -1   2   6      411.29      436.39      4.48 o 
   0   2   6      185.95      214.62      3.55 o 
   1   2   6      936.47      927.97      7.72 o 
   2   2   6      606.08      579.50      5.98 o 
   3   2   6     1129.11     1126.74      8.36 o 
   4   2   6       68.13       76.72      2.70 o 
   5   2   6        4.54        3.35      2.12 o 
   6   2   6     4061.05     4395.97     30.22 o 
   7   2   6      302.75      271.33      6.07 o 
   8   2   6      349.07      352.55      6.81 o 
   9   2   6       11.13        9.56      3.45 o 
  10   2   6        3.41       -3.69      4.37 o 
  11   2   6     1224.90     1103.50     16.50 o 
  12   2   6      599.88      547.62     12.34 o 
  13   2   6      469.60      489.66     12.39 o 
  14   2   6      724.49      775.34     18.08 o 
  15   2   6       96.56      102.31      9.78 o 
  16   2   6        5.12        0.02      8.17 o 
  17   2   6      820.09      798.26     24.32 o 
  18   2   6       42.53       21.48     11.31 o 
  19   2   6        3.32       -0.70     11.49 o 
  20   2   6        9.59       30.55     17.39 o 
 -22   3   6       21.48       24.16      7.65 o 
 -21   3   6      168.15      175.48      9.20 o 
 -20   3   6      288.50      280.01      9.80 o 
 -19   3   6        8.19       -0.18      5.90 o 
 -18   3   6       53.49       72.70      6.81 o 
 -17   3   6       27.68       18.59      4.65 o 
 -16   3   6      108.76      115.45      5.59 o 
 -15   3   6       15.93        5.69      3.92 o 
 -14   3   6       43.74       67.61      4.25 o 
 -13   3   6        4.94       -1.41      3.47 o 
 -12   3   6     1933.95     2054.30     18.60 o 
 -11   3   6      107.41      109.97      3.73 o 
 -10   3   6        1.50        5.27      2.19 o 
  -9   3   6        0.04       -1.71      1.71 o 
  -8   3   6     1701.84     1758.82     13.22 o 
  -7   3   6      843.24      938.93      8.94 o 
  -6   3   6     1226.88     1248.68     10.62 o 
  -5   3   6      912.18      987.84      9.30 o 
  -4   3   6      501.93      526.92      5.62 o 
  -3   3   6     1456.32     1473.29     10.87 o 
  -2   3   6      230.03      219.61      3.80 o 
  -1   3   6        3.76        1.87      1.77 o 
   0   3   6       86.78       83.13      2.70 o 
   1   3   6       62.03       50.90      2.26 o 
   2   3   6      540.79      608.57      6.28 o 
   3   3   6        0.56       -1.79      1.79 o 
   4   3   6      418.04      419.63      5.75 o 
   5   3   6       50.00       52.82      2.82 o 
   6   3   6       78.68       93.83      3.83 o 
   7   3   6       57.29       84.21      4.34 o 
   8   3   6     1649.20     1760.89     16.47 o 
   9   3   6      107.66      100.49      5.03 o 
  10   3   6     2873.31     3047.50     28.75 o 
  11   3   6        0.27       -5.41      5.81 o 
  12   3   6        7.39       16.97      5.78 o 
  13   3   6       45.61       47.38      7.01 o 
  14   3   6      537.37      521.58     15.98 o 
  15   3   6       35.72       39.04      8.48 o 
  16   3   6       21.32       21.66      8.47 o 
  17   3   6      274.70      246.15     15.45 o 
  18   3   6      170.97      147.99     14.37 o 
  19   3   6      234.97      210.02     16.15 o 
 -22   4   6        0.55        6.65      8.61 o 
 -21   4   6      536.62      560.14     19.81 o 
 -20   4   6      328.37      337.94     15.17 o 
 -19   4   6        7.73        1.28      6.16 o 
 -18   4   6       15.12       16.19      5.32 o 
 -17   4   6       59.76       43.06      5.36 o 
 -16   4   6        7.35        2.45      4.52 o 
 -15   4   6      219.18      193.23      6.46 o 
 -14   4   6      168.80      144.32      5.65 o 
 -13   4   6     1395.72     1271.49     14.90 o 
 -12   4   6      779.55      749.41     12.03 o 
 -11   4   6      430.49      520.13      8.41 o 
 -10   4   6      418.56      420.28      6.54 o 
  -9   4   6      473.27      488.88      6.42 o 
  -8   4   6      101.10      135.03      3.42 o 
  -7   4   6      955.95     1032.77     10.12 o 
  -6   4   6      265.59      265.65      5.76 o 
  -5   4   6      100.06       87.33      2.67 o 
  -4   4   6      391.77      378.61      4.96 o 
  -3   4   6     1162.72     1191.90     10.23 o 
  -2   4   6      349.39      351.86      5.27 o 
  -1   4   6      139.89      140.64      3.54 o 
   0   4   6     3026.68     3302.91     23.70 o 
   1   4   6      335.38      350.51      5.56 o 
   2   4   6     3155.11     3601.31     24.20 o 
   3   4   6      542.27      552.00      6.71 o 
   4   4   6      255.42      276.50      5.15 o 
   5   4   6      634.39      654.62      8.01 o 
   6   4   6     2974.45     3163.09     25.36 o 
   7   4   6      280.13      286.05      6.44 o 
   8   4   6      168.92      157.09      5.70 o 
   9   4   6     1135.89     1115.27     14.73 o 
  10   4   6      434.60      426.46     10.90 o 
  11   4   6       89.79       58.52      6.56 o 
  12   4   6      388.69      341.68     12.25 o 
  13   4   6       59.95       70.14      8.66 o 
  14   4   6      512.58      505.82     15.70 o 
  15   4   6        0.07       13.33      7.72 o 
  16   4   6      384.42      360.34     17.70 o 
  17   4   6      396.18      363.48     18.75 o 
  18   4   6      663.53      648.27     24.41 o 
  19   4   6      131.86      139.38     15.15 o 
 -21   5   6      320.31      314.58     15.81 o 
 -20   5   6       26.48       29.68      8.12 o 
 -19   5   6       69.65       65.44      7.51 o 
 -18   5   6       64.42       61.47      7.39 o 
 -17   5   6      109.45      106.07      6.53 o 
 -16   5   6       30.86       23.13      5.23 o 
 -15   5   6      418.71      458.92      9.80 o 
 -14   5   6      194.10      221.29      8.32 o 
 -13   5   6      787.84      792.45     11.94 o 
 -12   5   6       61.05       70.36      4.95 o 
 -11   5   6      165.23      161.70      5.45 o 
 -10   5   6      179.40      164.32      5.85 o 
  -9   5   6       84.67       70.88      3.86 o 
  -8   5   6      802.38      876.04      9.53 o 
  -7   5   6        8.90        4.13      2.14 o 
  -6   5   6       90.43       58.32      2.97 o 
  -5   5   6       23.58       20.58      2.38 o 
  -4   5   6        8.17        7.29      2.26 o 
  -3   5   6       51.69       77.71      3.15 o 
  -2   5   6     1170.71     1267.55     11.52 o 
  -1   5   6     1039.24     1117.55     11.11 o 
   0   5   6      125.20      168.39      4.27 o 
   1   5   6     6917.10     6998.65     45.46 o 
   2   5   6       92.22       98.58      3.57 o 
   3   5   6      438.42      468.50      7.42 o 
   4   5   6      104.77      114.29      4.49 o 
   5   5   6       69.84       60.20      3.81 o 
   6   5   6        3.32        4.31      4.25 o 
   7   5   6      312.00      304.00      7.87 o 
   8   5   6      635.14      628.17     12.43 o 
   9   5   6      175.81      165.87      7.63 o 
  10   5   6      198.66      246.86      8.93 o 
  11   5   6       10.67       13.71      5.68 o 
  12   5   6      313.20      300.92     11.56 o 
  13   5   6      760.41      733.62     18.12 o 
  14   5   6       10.27        3.83      7.86 o 
  15   5   6      160.89      166.91     11.19 o 
  16   5   6      116.78      128.57     13.74 o 
  17   5   6        1.90      -10.37     15.32 o 
  18   5   6       15.34        3.19     11.12 o 
 -21   6   6      217.11      208.76     14.04 o 
 -20   6   6       39.90       23.27     10.25 o 
 -19   6   6        6.64       -7.67      8.11 o 
 -18   6   6        0.06        6.14      6.17 o 
 -17   6   6      224.97      199.01      9.03 o 
 -16   6   6        1.74        2.88      5.66 o 
 -15   6   6        6.55        4.37      5.53 o 
 -14   6   6       27.58       29.37      5.28 o 
 -13   6   6        3.49        5.82      4.40 o 
 -12   6   6       75.23       67.29      5.49 o 
 -11   6   6      617.04      536.45     10.10 o 
 -10   6   6      188.40      227.69      8.72 o 
  -9   6   6      332.55      294.93      7.66 o 
  -8   6   6      132.54      122.64      5.16 o 
  -7   6   6      184.12      168.72      5.66 o 
  -6   6   6        5.79        5.50      3.15 o 
  -5   6   6     1120.99     1156.72     12.40 o 
  -4   6   6      143.45      112.64      4.15 o 
  -3   6   6       39.30       22.60      3.02 o 
  -2   6   6      365.93      353.70      6.64 o 
  -1   6   6       33.98       45.34      3.20 o 
   0   6   6      979.43     1060.28     10.99 o 
   1   6   6      326.89      350.54      6.52 o 
   2   6   6       36.02       44.66      3.47 o 
   3   6   6      255.71      250.82      5.96 o 
   4   6   6      312.42      292.45      7.54 o 
   5   6   6       26.23       20.81      4.32 o 
   6   6   6       43.11       36.46      4.92 o 
   7   6   6      238.03      246.27      8.45 o 
   8   6   6     2201.71     2160.47     39.79 o 
   9   6   6      342.78      299.53      9.90 o 
  10   6   6       86.83       93.48      7.26 o 
  11   6   6      803.22      738.50     19.18 o 
  12   6   6       39.02       43.00      8.71 o 
  13   6   6      197.49      183.93     11.10 o 
  14   6   6      519.92      588.46     24.50 o 
  15   6   6      362.02      338.35     17.94 o 
  16   6   6      318.21      310.32     18.63 o 
  17   6   6      199.35      213.67     16.99 o 
  18   6   6       52.89       36.05     21.02 o 
 -20   7   6      113.97      112.51     12.78 o 
 -19   7   6       80.76       72.65     11.57 o 
 -18   7   6       33.76       35.88      9.58 o 
 -17   7   6        0.53       -5.19      7.40 o 
 -16   7   6        5.42       11.99      6.87 o 
 -15   7   6       74.63       72.81      7.98 o 
 -14   7   6       21.27       10.66      6.35 o 
 -13   7   6      101.48      120.06      8.15 o 
 -12   7   6      133.36       90.24      7.77 o 
 -11   7   6      685.04      749.51     13.59 o 
 -10   7   6      204.91      192.71      8.25 o 
  -9   7   6      184.95      169.66      7.09 o 
  -8   7   6     1480.43     1402.22     22.23 o 
  -7   7   6      756.27      727.39     11.68 o 
  -6   7   6      124.80       88.68      4.93 o 
  -5   7   6     1958.28     1889.67     21.94 o 
  -4   7   6       13.40        9.86      3.36 o 
  -3   7   6      518.43      462.15      8.01 o 
  -2   7   6      766.09      740.45      9.89 o 
  -1   7   6       70.25       70.62      4.49 o 
   0   7   6       49.45       54.57      4.33 o 
   1   7   6      228.03      252.60      7.45 o 
   2   7   6        0.01        2.68      4.30 o 
   3   7   6       57.89       71.33      5.67 o 
   4   7   6     1146.50     1117.33     17.79 o 
   5   7   6      873.81      878.29     14.52 o 
   6   7   6        8.65        5.39      5.53 o 
   7   7   6       13.59       14.84      6.59 o 
   8   7   6      974.30      967.92     16.98 o 
   9   7   6       86.54       75.62      6.93 o 
  10   7   6      275.82      289.60      9.82 o 
  11   7   6      166.33      146.85      8.21 o 
  12   7   6      429.92      472.18     17.68 o 
  13   7   6       34.92       28.74      8.70 o 
  14   7   6      280.21      274.75     16.70 o 
  15   7   6       91.20       97.46     12.84 o 
  16   7   6       24.81       31.76     11.72 o 
  17   7   6       25.42       -2.05     11.54 o 
 -19   8   6      144.54      167.14     18.10 o 
 -18   8   6       52.33       52.33     10.67 o 
 -17   8   6      290.80      274.93     15.51 o 
 -16   8   6      321.52      314.77     16.33 o 
 -15   8   6      389.16      372.53     16.00 o 
 -14   8   6      444.48      438.71     17.21 o 
 -13   8   6       52.15       50.98     12.34 o 
 -12   8   6      368.53      401.49     14.80 o 
 -11   8   6       81.46       73.04      7.39 o 
 -10   8   6      211.85      196.50      8.93 o 
  -9   8   6      179.77      193.61      9.65 o 
  -8   8   6      138.94      112.05      7.93 o 
  -7   8   6       72.52       53.87      6.29 o 
  -6   8   6       32.19       29.69      5.04 o 
  -5   8   6      119.61      126.79      6.57 o 
  -4   8   6       81.19      105.46      7.25 o 
  -3   8   6      937.39      906.03     15.63 o 
  -2   8   6      847.52      684.15     15.28 o 
  -1   8   6     1227.87     1206.78     18.20 o 
   0   8   6      460.18      449.27     12.24 o 
   1   8   6      323.49      313.59      9.39 o 
   2   8   6       30.31       13.04      5.13 o 
   3   8   6      181.48      173.96      7.77 o 
   4   8   6      144.58      178.67      7.95 o 
   5   8   6       29.51       24.48      6.48 o 
   6   8   6      562.65      546.25     14.97 o 
   7   8   6      679.83      714.74     17.26 o 
   8   8   6       85.46       84.14      8.36 o 
   9   8   6       78.05       86.32      8.97 o 
  10   8   6      167.84      143.74     10.19 o 
  11   8   6       24.02       28.76      8.62 o 
  12   8   6       92.41       82.88     14.03 o 
  13   8   6      129.52      146.35     15.38 o 
  14   8   6      346.95      336.17     21.16 o 
  15   8   6       87.54      142.38     17.53 o 
  16   8   6        0.58      -16.49     17.55 o 
 -18   9   6       31.03       27.61     12.73 o 
 -17   9   6       90.86      109.69     13.46 o 
 -16   9   6      130.50      135.92     12.94 o 
 -15   9   6       91.61       95.90     14.18 o 
 -14   9   6       79.02       81.27     14.74 o 
 -13   9   6      153.04      153.63     12.90 o 
 -12   9   6       15.36        7.54      9.02 o 
 -11   9   6        2.52       -0.17     10.02 o 
 -10   9   6      572.57      596.85     17.53 o 
  -9   9   6      248.37      216.25     15.09 o 
  -8   9   6      200.21      208.42     12.32 o 
  -7   9   6      128.17      134.51      9.62 o 
  -6   9   6        0.40       -5.74      6.47 o 
  -5   9   6      160.12      198.89     12.48 o 
  -4   9   6        1.00       -2.78      6.33 o 
  -3   9   6      590.86      569.99     14.38 o 
  -2   9   6     1103.31     1007.76     23.87 o 
  -1   9   6     1080.22     1096.81     26.51 o 
   0   9   6        0.01        1.53     10.07 o 
   1   9   6       25.38       31.51      6.54 o 
   2   9   6        0.09       -5.28      6.53 o 
   3   9   6       65.47       80.01      7.83 o 
   4   9   6      829.89      807.42     19.74 o 
   5   9   6       20.84       19.25      8.33 o 
   6   9   6       34.92       27.85      8.41 o 
   7   9   6       62.64       57.63      8.80 o 
   8   9   6      363.00      375.47     14.00 o 
   9   9   6      110.47      122.89     10.05 o 
  10   9   6      282.91      288.57     23.35 o 
  11   9   6        1.67       -4.46     13.57 o 
  12   9   6      130.61      130.61     16.55 o 
  13   9   6      123.09      151.64     17.23 o 
  14   9   6       22.05       25.83     14.04 o 
 -16  10   6       25.00       16.77     10.60 o 
 -15  10   6       48.64       41.75     11.47 o 
 -14  10   6        7.43       -2.40     10.53 o 
 -13  10   6        4.07       -0.08     11.01 o 
 -12  10   6      385.59      414.13     17.90 o 
 -11  10   6      226.97      188.12     15.46 o 
 -10  10   6       95.04      129.41     11.94 o 
  -9  10   6      448.41      455.77     19.73 o 
  -8  10   6      137.49      156.75     12.24 o 
  -7  10   6      151.37      157.80     12.26 o 
  -6  10   6       37.90       38.23      8.36 o 
  -5  10   6      380.08      401.42     14.96 o 
  -4  10   6       78.22       98.56      8.32 o 
  -3  10   6       44.07       31.57      7.44 o 
  -2  10   6      241.27      207.69     10.63 o 
  -1  10   6      825.46      809.01     18.20 o 
   0  10   6       20.78       24.53      7.37 o 
   1  10   6       13.68       10.01      7.80 o 
   2  10   6      158.85      174.17     12.75 o 
   3  10   6        0.05       -7.94      7.94 o 
   4  10   6       42.76       39.46     14.09 o 
   5  10   6      123.28      131.44     11.98 o 
   6  10   6       10.58       12.67      9.44 o 
   7  10   6       42.18       44.30     10.49 o 
   8  10   6      113.45      121.38     12.39 o 
   9  10   6      301.98      333.64     34.29 o 
  10  10   6        2.22        6.61     19.21 o 
  11  10   6        1.24       22.46     15.59 o 
  12  10   6       91.44       62.72     17.33 o 
  13  10   6      213.84      202.48     31.86 o 
 -14  11   6       14.40       -4.13     10.32 o 
 -13  11   6       65.65       69.55     12.81 o 
 -12  11   6       12.36       -2.23     10.25 o 
 -11  11   6       46.76       31.16     13.41 o 
 -10  11   6      150.20      172.78     19.57 o 
  -9  11   6       79.84       83.77     11.40 o 
  -8  11   6      268.61      283.18     16.89 o 
  -7  11   6       15.20        4.74      9.04 o 
  -6  11   6        9.70       -8.66      8.66 o 
  -5  11   6      243.36      256.73     15.59 o 
  -4  11   6     1218.57     1243.99     28.68 o 
  -3  11   6      100.84      126.92      9.86 o 
  -2  11   6      162.16      139.21     10.34 o 
  -1  11   6       15.77       23.21      8.44 o 
   0  11   6       97.70       97.79     11.61 o 
   1  11   6        0.04        0.80     10.68 o 
   2  11   6      604.97      642.64     21.69 o 
   3  11   6       20.42        3.97     10.50 o 
   4  11   6      116.05      123.83     23.73 o 
   5  11   6       20.32       33.10     11.05 o 
   6  11   6        4.92       -4.43     11.10 o 
   7  11   6       20.16       11.51     15.54 o 
   8  11   6      372.03      414.53     23.77 o 
   9  11   6        0.18      -20.63     27.99 o 
  10  11   6      498.91      509.63     31.62 o 
  11  11   6       58.90       68.01     19.87 o 
 -12  12   6       70.70       78.15     13.70 o 
 -11  12   6       10.80       34.21     12.75 o 
 -10  12   6        5.78        2.78     11.01 o 
  -9  12   6      208.55      210.30     15.62 o 
  -8  12   6      142.13      156.88     12.76 o 
  -7  12   6      639.53      677.24     23.25 o 
  -6  12   6       35.05       48.51     10.68 o 
  -5  12   6       46.89       49.74     12.88 o 
  -4  12   6       13.32       -8.97     12.60 o 
  -3  12   6      102.94      106.47     13.02 o 
  -2  12   6      668.50      709.64     26.79 o 
  -1  12   6       10.17        9.77      9.89 o 
   0  12   6       11.68       31.15     11.73 o 
   1  12   6      169.40      179.52     14.36 o 
   2  12   6       62.47       69.99     12.25 o 
   3  12   6       79.08       61.03     12.47 o 
   4  12   6     1396.58     1466.90     48.58 o 
   5  12   6      239.17      264.92     17.78 o 
   6  12   6        5.04      -10.36     10.36 o 
   7  12   6      254.55      301.16     20.74 o 
   8  12   6      331.90      318.46     27.11 o 
  -8  13   6        0.00        4.90     13.55 o 
  -7  13   6        0.87       18.28     13.55 o 
  -6  13   6      309.14      352.28     27.73 o 
  -5  13   6       53.39       61.05     25.33 o 
  -4  13   6        6.66      -12.59     14.72 o 
  -3  13   6      444.83      532.84     31.50 o 
  -2  13   6       13.38       20.34     17.38 o 
  -1  13   6       10.31       -1.95     12.31 o 
   0  13   6        9.26       -3.24     13.10 o 
   1  13   6      623.59      709.45     26.39 o 
   2  13   6       32.67       48.02     13.85 o 
   3  13   6      201.50      236.69     17.40 o 
   4  13   6        6.09       -6.26     11.51 o 
   5  13   6      214.10      242.48     17.39 o 
 -23   0   7      602.23      702.98     24.03 o 
 -21   0   7       69.90       71.85      8.83 o 
 -19   0   7      198.02      176.10      9.54 o 
 -17   0   7      299.04      321.08     10.74 o 
 -15   0   7        5.00        1.85      4.42 o 
 -13   0   7       19.06       22.09      4.00 o 
 -11   0   7      184.25      169.69      4.30 o 
  -9   0   7     1119.72     1036.93     16.55 o 
  -7   0   7      152.19      167.06     10.62 o 
  -5   0   7      715.52      705.39     12.15 o 
  -3   0   7     4319.25     4029.45     34.95 o 
  -1   0   7     1265.99     1305.24     11.69 o 
   1   0   7     1898.36     1864.69     16.78 o 
   3   0   7      202.41      224.29      5.24 o 
   5   0   7     1054.26     1087.69     13.40 o 
   7   0   7      385.73      451.56      9.62 o 
   9   0   7      574.46      519.88     11.30 o 
  11   0   7      508.74      538.61     16.67 o 
  13   0   7       25.87       19.10      9.05 o 
  15   0   7      851.02      820.12     30.72 o 
  17   0   7      133.93       96.41     17.05 o 
  19   0   7      811.54      948.33     61.88 o 
 -23   1   7        7.55        4.50      7.94 o 
 -22   1   7      131.37      146.71      8.68 o 
 -21   1   7      234.04      262.03      9.40 o 
 -20   1   7      363.35      349.74      9.30 o 
 -19   1   7     1217.60     1250.81     15.66 o 
 -18   1   7      119.69      116.25      5.76 o 
 -17   1   7      483.61      467.93      8.91 o 
 -16   1   7      341.54      319.34      7.27 o 
 -15   1   7       32.08       25.99      3.60 o 
 -14   1   7      113.89      128.64      4.27 o 
 -13   1   7      306.02      279.10      5.43 o 
 -12   1   7      390.43      379.66      5.35 o 
 -11   1   7     1203.21     1117.35     11.70 o 
 -10   1   7      333.98      339.15      6.43 o 
  -9   1   7     1560.63     1746.23     15.58 o 
  -8   1   7     2018.14     2062.21     20.19 o 
  -7   1   7      813.83      901.25     10.53 o 
  -6   1   7     1840.18     1928.84     20.34 o 
  -5   1   7     1581.59     1678.22     16.23 o 
  -4   1   7      479.24      442.12      6.16 o 
  -3   1   7     2788.57     2712.69     20.31 o 
  -2   1   7      144.22      144.08      2.64 o 
  -1   1   7     4579.35     4376.51     25.10 o 
   0   1   7       15.98       11.78      1.56 o 
   1   1   7      249.66      284.58      3.88 o 
   2   1   7       71.58       70.83      2.26 o 
   3   1   7       92.91       93.84      2.58 o 
   4   1   7     1482.44     1475.51     10.25 o 
   5   1   7     2739.76     2976.02     20.13 o 
   6   1   7      904.21     1048.65      9.64 o 
   7   1   7      897.14      951.47     10.13 o 
   8   1   7       16.34        6.52      3.06 o 
   9   1   7        0.18       -3.25      3.25 o 
  10   1   7       10.62       14.24      4.37 o 
  11   1   7      984.63      919.13     15.34 o 
  12   1   7      659.31      688.74     14.12 o 
  13   1   7       19.87       10.58      6.74 o 
  14   1   7       73.06       68.49      8.19 o 
  15   1   7        9.66        7.05      7.59 o 
  16   1   7      107.43      109.67     10.06 o 
  17   1   7       22.48        7.92     10.95 o 
  18   1   7        0.88      -10.23     10.23 o 
  19   1   7       16.99       14.28     18.51 o 
 -23   2   7      310.12      291.78     12.30 o 
 -22   2   7       12.40        4.29      7.38 o 
 -21   2   7       10.18       16.96      6.18 o 
 -20   2   7       89.57       85.25      6.41 o 
 -19   2   7      169.04      154.06      6.56 o 
 -18   2   7        6.88        4.69      4.39 o 
 -17   2   7      128.90       96.55      5.21 o 
 -16   2   7      209.76      211.11      6.17 o 
 -15   2   7      206.80      185.62      5.53 o 
 -14   2   7       58.67       57.33      3.29 o 
 -13   2   7     1260.32     1210.95     14.11 o 
 -12   2   7     2425.56     2458.61     18.85 o 
 -11   2   7        0.14       -0.68      1.83 o 
 -10   2   7       68.05       62.03      2.21 o 
  -9   2   7      423.96      418.53      4.24 o 
  -8   2   7      142.38      150.74      2.40 o 
  -7   2   7      511.05      520.50      4.29 o 
  -6   2   7      164.63      148.89      2.26 o 
  -5   2   7      244.33      278.73      3.60 o 
  -4   2   7     1660.29     1719.59     13.67 o 
  -3   2   7      736.75      708.48      7.03 o 
  -2   2   7     1143.34     1168.88      9.21 o 
  -1   2   7     5977.72     5996.03     36.32 o 
   0   2   7      105.69      105.18      2.88 o 
   1   2   7     1481.52     1583.43     12.40 o 
   2   2   7      314.63      298.49      4.32 o 
   3   2   7     5813.96     6079.93     35.84 o 
   4   2   7     2527.39     2653.64     17.67 o 
   5   2   7     3305.30     3400.79     22.67 o 
   6   2   7        9.80        6.36      2.38 o 
   7   2   7      648.35      663.58      8.45 o 
   8   2   7      982.27      972.34     11.20 o 
   9   2   7     2642.48     2751.80     24.71 o 
  10   2   7      140.09      121.68      6.21 o 
  11   2   7      258.74      208.82      8.25 o 
  12   2   7       28.71       37.34      6.18 o 
  13   2   7      358.02      356.96     11.09 o 
  14   2   7      431.36      440.31     14.86 o 
  15   2   7       82.68       74.93     12.69 o 
  16   2   7       17.97        8.64      7.99 o 
  17   2   7       27.03       31.61     10.88 o 
  18   2   7      212.89      196.95     15.65 o 
  19   2   7      786.27      874.22     34.07 o 
 -23   3   7        1.24       -4.21      7.79 o 
 -22   3   7       58.11       54.46     10.37 o 
 -21   3   7       11.18        7.37      7.10 o 
 -20   3   7       19.97       21.94      6.39 o 
 -19   3   7      226.47      248.02      7.75 o 
 -18   3   7       49.26       57.82      5.29 o 
 -17   3   7      233.07      218.41      6.86 o 
 -16   3   7       42.92       41.23      4.42 o 
 -15   3   7        0.02       -1.79      3.57 o 
 -14   3   7        0.25       -3.34      3.34 o 
 -13   3   7       45.97       37.10      3.42 o 
 -12   3   7       37.54       23.81      2.91 o 
 -11   3   7       12.40       14.57      2.12 o 
 -10   3   7      297.19      336.55      5.01 o 
  -9   3   7      527.01      582.83      6.39 o 
  -8   3   7       31.50       35.55      2.11 o 
  -7   3   7      972.33     1084.57      8.84 o 
  -6   3   7      651.80      637.67      8.73 o 
  -5   3   7      797.60      830.05      8.17 o 
  -4   3   7      565.50      570.27      5.72 o 
  -3   3   7     1272.01     1400.85     11.45 o 
  -2   3   7     2724.91     2817.06     18.47 o 
  -1   3   7     2646.15     2795.90     19.96 o 
   0   3   7     3205.39     3431.13     24.12 o 
   1   3   7     2138.39     2308.70     16.31 o 
   2   3   7      151.59      141.23      3.32 o 
   3   3   7      104.67       97.20      3.14 o 
   4   3   7      303.89      374.34      5.63 o 
   5   3   7     1021.47     1049.35      9.72 o 
   6   3   7        4.44        6.53      2.72 o 
   7   3   7      499.64      468.70      7.76 o 
   8   3   7      383.03      375.41      8.16 o 
   9   3   7        0.91       -3.34      4.21 o 
  10   3   7       67.36       66.73      6.86 o 
  11   3   7       90.26       95.33      6.77 o 
  12   3   7      332.17      309.29     10.02 o 
  13   3   7        3.50        6.21      6.46 o 
  14   3   7      464.30      422.05     16.69 o 
  15   3   7      118.79       98.57      9.72 o 
  16   3   7      280.29      284.78     16.28 o 
  17   3   7       63.70       64.67     12.63 o 
  18   3   7      112.39       99.40     12.78 o 
  19   3   7        4.35        7.04     12.12 o 
 -22   4   7       21.09       49.18      8.81 o 
 -21   4   7       38.81       35.79      7.84 o 
 -20   4   7      225.75      239.31     10.04 o 
 -19   4   7      473.56      494.97     11.99 o 
 -18   4   7      322.77      293.98      9.12 o 
 -17   4   7      574.39      533.27     11.86 o 
 -16   4   7      618.96      576.96     10.24 o 
 -15   4   7       22.76       17.28      4.24 o 
 -14   4   7        0.11        3.18      3.70 o 
 -13   4   7      247.68      251.76      6.81 o 
 -12   4   7       12.36        5.69      3.33 o 
 -11   4   7      285.12      288.67      6.15 o 
 -10   4   7       20.99       18.35      2.91 o 
  -9   4   7     1692.05     1797.59     15.55 o 
  -8   4   7      269.40      339.91      5.41 o 
  -7   4   7      455.09      447.89      5.84 o 
  -6   4   7      147.58      159.10      4.06 o 
  -5   4   7      597.69      598.99      6.79 o 
  -4   4   7     1275.39     1418.02     11.62 o 
  -3   4   7       54.75       88.68      2.83 o 
  -2   4   7       78.60       61.03      2.77 o 
  -1   4   7      492.45      527.99      6.55 o 
   0   4   7       49.32       72.89      3.62 o 
   1   4   7     3121.63     3384.55     25.58 o 
   2   4   7       21.66       17.95      2.40 o 
   3   4   7       71.97       57.96      2.97 o 
   4   4   7      100.67      120.05      4.05 o 
   5   4   7      591.39      619.97      8.30 o 
   6   4   7      176.89      172.65      5.13 o 
   7   4   7       12.11        2.21      3.55 o 
   8   4   7      171.92      174.29      6.53 o 
   9   4   7       39.85       14.14      4.70 o 
  10   4   7       24.13       12.90      5.30 o 
  11   4   7      135.90      115.73      7.34 o 
  12   4   7        1.39       13.17      5.87 o 
  13   4   7      115.80      108.60      9.79 o 
  14   4   7       24.11       30.58      8.67 o 
  15   4   7       16.86       14.86      8.37 o 
  16   4   7      510.26      502.48     21.04 o 
  17   4   7      341.84      352.00     18.90 o 
  18   4   7       75.48       52.41     17.19 o 
 -22   5   7       36.64       55.11     12.36 o 
 -21   5   7        1.47        9.97      8.45 o 
 -20   5   7      436.30      450.21     16.15 o 
 -19   5   7       27.10       35.18      7.17 o 
 -18   5   7        9.60       11.26      6.01 o 
 -17   5   7      792.13      781.04     13.38 o 
 -16   5   7        1.88       -4.59      4.59 o 
 -15   5   7       52.72       60.04      5.43 o 
 -14   5   7      556.46      534.05     10.20 o 
 -13   5   7       36.37       32.62      6.18 o 
 -12   5   7      522.65      493.08      8.62 o 
 -11   5   7       48.00       61.23      5.70 o 
 -10   5   7       26.11       11.97      3.83 o 
  -9   5   7      722.70      714.21      9.79 o 
  -8   5   7      698.28      599.50      7.64 o 
  -7   5   7       85.97       93.79      3.55 o 
  -6   5   7      629.28      701.17      8.58 o 
  -5   5   7      368.17      361.48      5.64 o 
  -4   5   7      975.65      990.08      9.69 o 
  -3   5   7       11.80        7.88      2.40 o 
  -2   5   7      209.97      262.22      5.31 o 
  -1   5   7      563.08      532.56      7.05 o 
   0   5   7       71.01       71.37      3.39 o 
   1   5   7     1274.11     1344.37     13.06 o 
   2   5   7     2317.54     2430.19     19.51 o 
   3   5   7      531.79      466.33      7.27 o 
   4   5   7      197.62      180.09      5.22 o 
   5   5   7      711.36      712.80     12.22 o 
   6   5   7       39.92       36.82      5.02 o 
   7   5   7      789.21      720.13     11.51 o 
   8   5   7      110.92       87.41      5.88 o 
   9   5   7        3.95        1.26      5.09 o 
  10   5   7      264.86      260.15     13.78 o 
  11   5   7       31.48       35.98      7.46 o 
  12   5   7        2.07       -5.99      5.99 o 
  13   5   7        8.93       -4.91      7.63 o 
  14   5   7        0.38       -6.09      8.00 o 
  15   5   7        9.58        9.63     11.32 o 
  16   5   7       96.57      109.41     13.44 o 
  17   5   7       34.15       28.07     12.20 o 
  18   5   7        0.44      -11.99     11.99 o 
 -21   6   7       18.61       13.22      9.30 o 
 -20   6   7       18.09       23.29      8.52 o 
 -19   6   7      625.62      666.61     16.86 o 
 -18   6   7      304.13      278.97     10.81 o 
 -17   6   7       16.88       17.57      5.89 o 
 -16   6   7        0.04       -5.55      5.55 o 
 -15   6   7       64.79       81.79      7.50 o 
 -14   6   7      173.87      176.55      7.02 o 
 -13   6   7      271.78      275.03     10.32 o 
 -12   6   7      466.07      416.83      9.30 o 
 -11   6   7     1074.59      991.85     14.51 o 
 -10   6   7      699.30      632.72     10.53 o 
  -9   6   7      364.03      364.50      8.88 o 
  -8   6   7      720.76      715.61     10.74 o 
  -7   6   7     1855.74     1847.00     26.13 o 
  -6   6   7      204.83      208.23      6.19 o 
  -5   6   7      841.44      904.06     10.83 o 
  -4   6   7      505.20      502.88      7.64 o 
  -3   6   7      422.96      364.80      6.70 o 
  -2   6   7       80.16       62.56      3.49 o 
  -1   6   7      407.93      389.97      6.73 o 
   0   6   7      188.10      183.92      4.92 o 
   1   6   7      924.24     1010.06     11.49 o 
   2   6   7      371.21      419.64      7.70 o 
   3   6   7       68.08       80.69      4.56 o 
   4   6   7      763.58      812.80     16.56 o 
   5   6   7        2.46       -1.22      4.45 o 
   6   6   7       89.54       73.54      5.63 o 
   7   6   7      870.43      853.29     19.04 o 
   8   6   7       11.02       13.41      5.99 o 
   9   6   7        1.18       -3.59      5.45 o 
  10   6   7      203.27      212.37      9.25 o 
  11   6   7        6.78        7.58      6.37 o 
  12   6   7       94.20       86.78      8.97 o 
  13   6   7      260.24      245.53     13.79 o 
  14   6   7        1.45       21.56     10.13 o 
  15   6   7       49.26       56.56     12.97 o 
  16   6   7      474.43      482.56     21.72 o 
  17   6   7      214.09      244.54     18.06 o 
 -20   7   7       54.12       25.53     10.51 o 
 -19   7   7      297.12      288.92     15.51 o 
 -18   7   7      316.76      332.98     15.54 o 
 -17   7   7      614.24      595.31     16.27 o 
 -16   7   7      373.78      374.58     13.21 o 
 -15   7   7       16.80       16.11      6.90 o 
 -14   7   7       14.02       10.39      6.71 o 
 -13   7   7        4.33       18.37      6.03 o 
 -12   7   7       16.02       10.72      5.31 o 
 -11   7   7      186.99      182.00      7.77 o 
 -10   7   7     1067.65     1035.13     14.69 o 
  -9   7   7     2922.31     2976.14     30.70 o 
  -8   7   7     1776.72     1622.47     20.92 o 
  -7   7   7      763.81      733.34     12.19 o 
  -6   7   7      252.54      235.19      7.20 o 
  -5   7   7      310.13      294.62      7.49 o 
  -4   7   7      328.71      335.35      7.77 o 
  -3   7   7      467.85      479.90      9.42 o 
  -2   7   7      422.52      375.17      7.55 o 
  -1   7   7        7.92       10.04      3.74 o 
   0   7   7      382.16      411.38      8.79 o 
   1   7   7      829.58      846.33     12.77 o 
   2   7   7        6.76        6.12      4.51 o 
   3   7   7     1912.09     1832.33     22.05 o 
   4   7   7      130.66      135.28      7.35 o 
   5   7   7      445.20      456.43     11.13 o 
   6   7   7      387.72      398.85     11.09 o 
   7   7   7       13.54       13.68      6.30 o 
   8   7   7        8.58       10.89      7.80 o 
   9   7   7        0.06       12.01      5.91 o 
  10   7   7      161.47      160.97      8.38 o 
  11   7   7      360.18      345.17     11.08 o 
  12   7   7       56.13       34.51      8.79 o 
  13   7   7      287.35      324.18     20.81 o 
  14   7   7      244.33      269.12     16.89 o 
  15   7   7       20.61        3.72     11.72 o 
  16   7   7      302.53      318.77     25.58 o 
 -19   8   7       25.92       34.07     11.14 o 
 -18   8   7       41.05       52.28     10.89 o 
 -17   8   7      472.05      471.13     18.88 o 
 -16   8   7       45.23       21.50     10.00 o 
 -15   8   7      134.43      138.79     11.67 o 
 -14   8   7       59.01       56.37     10.09 o 
 -13   8   7      298.69      256.86     12.78 o 
 -12   8   7       89.99      114.31      8.16 o 
 -11   8   7      595.35      571.72     13.76 o 
 -10   8   7     1188.09     1088.58     19.72 o 
  -9   8   7      953.23      896.46     17.46 o 
  -8   8   7     1152.72     1171.43     19.75 o 
  -7   8   7      160.00      137.04      7.51 o 
  -6   8   7       89.07       93.14      5.84 o 
  -5   8   7     1212.18     1205.07     17.16 o 
  -4   8   7        2.51       11.66      4.93 o 
  -3   8   7        1.61        1.13      4.93 o 
  -2   8   7       25.97       23.73      7.12 o 
  -1   8   7     1826.22     1848.85     25.91 o 
   0   8   7        0.37        4.49      5.18 o 
   1   8   7      534.33      505.45     12.38 o 
   2   8   7      413.53      365.24     10.56 o 
   3   8   7       51.43       39.51      7.25 o 
   4   8   7      222.99      193.63      8.58 o 
   5   8   7      161.96      159.86      8.70 o 
   6   8   7       17.38       25.12      7.35 o 
   7   8   7      318.82      358.02     13.21 o 
   8   8   7       23.97       15.12      7.41 o 
   9   8   7      143.01      161.00     10.36 o 
  10   8   7       34.18       40.21      8.10 o 
  11   8   7       57.15       46.67      9.15 o 
  12   8   7       99.89      113.25     13.19 o 
  13   8   7        1.97        5.02     10.92 o 
  14   8   7      228.98      245.26     19.70 o 
  15   8   7      462.70      523.25     26.39 o 
 -18   9   7       99.60       92.19     12.72 o 
 -17   9   7      194.62      201.31     14.44 o 
 -16   9   7       10.22       23.77      9.90 o 
 -15   9   7       54.89       43.73     10.23 o 
 -14   9   7      698.49      740.93     34.31 o 
 -13   9   7      295.94      274.25     14.52 o 
 -12   9   7       54.90       57.44     10.78 o 
 -11   9   7       24.69       19.28      8.12 o 
 -10   9   7       31.88       36.43      8.20 o 
  -9   9   7      290.61      270.58     13.76 o 
  -8   9   7       18.52        6.00      8.58 o 
  -7   9   7      128.97      115.31     10.00 o 
  -6   9   7       88.12       60.24      7.65 o 
  -5   9   7     1209.87     1126.07     32.85 o 
  -4   9   7       54.00       51.13      9.20 o 
  -3   9   7      156.49      178.78      9.30 o 
  -2   9   7     1613.35     1613.19     24.84 o 
  -1   9   7      527.28      437.40     13.48 o 
   0   9   7        5.66       17.72      6.63 o 
   1   9   7      229.71      203.45      9.96 o 
   2   9   7     1010.84      939.96     18.97 o 
   3   9   7      305.60      302.59     13.07 o 
   4   9   7        0.39        3.93      8.21 o 
   5   9   7      508.69      515.83     19.03 o 
   6   9   7      264.39      252.91     12.89 o 
   7   9   7      310.59      320.81     14.38 o 
   8   9   7       24.54       11.22      9.71 o 
   9   9   7        3.82        5.83      8.57 o 
  10   9   7       19.03       13.69     11.50 o 
  11   9   7      503.96      526.68     24.91 o 
  12   9   7        1.09       -8.70     13.98 o 
  13   9   7        8.01       43.33     20.62 o 
  14   9   7        0.56      -11.90     41.05 o 
 -16  10   7        0.40       -2.91     10.39 o 
 -15  10   7        2.68       -4.16      9.79 o 
 -14  10   7      506.56      510.28     19.88 o 
 -13  10   7       25.39       31.07     10.01 o 
 -12  10   7       35.82       36.94     10.30 o 
 -11  10   7      239.61      254.57     13.54 o 
 -10  10   7      255.80      244.68     13.05 o 
  -9  10   7      381.44      363.55     16.42 o 
  -8  10   7       62.47       35.44     10.31 o 
  -7  10   7      433.23      407.06     19.32 o 
  -6  10   7      176.09      199.76     13.71 o 
  -5  10   7       24.85       20.31      7.79 o 
  -4  10   7      279.33      265.13     11.30 o 
  -3  10   7      139.61      119.20      8.92 o 
  -2  10   7        0.01       -6.53      6.53 o 
  -1  10   7      268.35      238.41     13.50 o 
   0  10   7       26.96       16.44      7.37 o 
   1  10   7        2.33        2.28      7.52 o 
   2  10   7      230.92      233.78     19.83 o 
   3  10   7      279.91      225.68     13.82 o 
   4  10   7      110.67      127.51     17.22 o 
   5  10   7       89.98       92.22     11.25 o 
   6  10   7       55.96       44.92     11.31 o 
   7  10   7      128.58      102.78     12.86 o 
   8  10   7        0.45       11.43     10.89 o 
   9  10   7     1293.59     1302.17     61.97 o 
  10  10   7       55.31       81.62     45.73 o 
  11  10   7        2.39        9.95     15.39 o 
  12  10   7       23.15       18.78     18.81 o 
 -14  11   7       24.81       11.37     13.52 o 
 -13  11   7      294.17      271.14     17.30 o 
 -12  11   7      160.97      174.55     15.25 o 
 -11  11   7        8.98       12.75      9.51 o 
 -10  11   7        3.64       -8.39      8.39 o 
  -9  11   7      156.17      163.22     12.08 o 
  -8  11   7      174.12      175.83     16.44 o 
  -7  11   7       42.90       40.41     10.47 o 
  -6  11   7      526.53      559.25     20.50 o 
  -5  11   7      460.10      436.13     19.07 o 
  -4  11   7       33.58       19.81     14.60 o 
  -3  11   7       63.18       41.14      9.69 o 
  -2  11   7      103.38       98.86      9.31 o 
  -1  11   7      222.13      181.70     11.93 o 
   0  11   7        0.16       -7.14      9.05 o 
   1  11   7       54.30       52.30     10.49 o 
   2  11   7      440.76      487.61     19.66 o 
   3  11   7      349.47      315.25     16.95 o 
   4  11   7        0.67        4.68      9.62 o 
   5  11   7       75.08       96.30     12.38 o 
   6  11   7      103.66       82.57     13.03 o 
   7  11   7       84.11      111.71     13.45 o 
   8  11   7       25.74       13.13     13.25 o 
   9  11   7       47.57       59.59     19.12 o 
  10  11   7      331.20      291.42     34.33 o 
 -12  12   7      205.97      198.67     16.17 o 
 -11  12   7        0.05        6.31     10.77 o 
 -10  12   7       24.53       19.86     11.52 o 
  -9  12   7      287.31      293.22     15.45 o 
  -8  12   7        6.96       16.63      9.48 o 
  -7  12   7       66.30       81.32     11.52 o 
  -6  12   7      451.43      456.10     20.58 o 
  -5  12   7      219.26      244.60     15.92 o 
  -4  12   7       99.17      137.44     15.39 o 
  -3  12   7       11.44        5.78     14.63 o 
  -2  12   7       83.69       73.09     13.62 o 
  -1  12   7      200.91      197.54     27.27 o 
   0  12   7       42.79       49.75     11.30 o 
   1  12   7        5.15       16.62     10.61 o 
   2  12   7        3.25       15.44     10.76 o 
   3  12   7      322.10      405.46     20.06 o 
   4  12   7      207.79      221.21     22.76 o 
   5  12   7        1.37       -4.82     10.74 o 
   6  12   7       73.49       81.05     14.58 o 
   7  12   7      132.59      203.79     18.70 o 
   8  12   7        3.58       -2.70     18.13 o 
  -8  13   7        2.29        9.89     12.57 o 
  -7  13   7        2.87       -6.22     12.62 o 
  -6  13   7       39.40       68.07     17.63 o 
  -5  13   7       51.87       51.67     17.33 o 
  -4  13   7        3.08       33.51     17.38 o 
  -3  13   7        0.31       39.91     18.13 o 
  -2  13   7      298.24      287.28     25.27 o 
  -1  13   7      241.47      260.67     24.54 o 
   0  13   7        1.60       -0.34     16.26 o 
   1  13   7       26.83       53.74     15.23 o 
   2  13   7      109.87      102.51     13.97 o 
   3  13   7       66.70       79.74     13.94 o 
   4  13   7       79.38       87.16     13.98 o 
 -22   0   8        3.82       -3.76      8.58 o 
 -20   0   8      243.37      255.11     10.93 o 
 -18   0   8      414.32      416.32     15.09 o 
 -16   0   8      131.31      120.36      6.50 o 
 -14   0   8       35.66       28.02      3.98 o 
 -12   0   8      133.13      109.99      4.30 o 
 -10   0   8      167.06      177.34      4.13 o 
  -8   0   8       73.40       78.03     11.06 o 
  -6   0   8      133.63      137.18      3.29 o 
  -4   0   8     1422.27     1421.87     17.51 o 
  -2   0   8      939.36      966.17     10.37 o 
   0   0   8     6136.00     6471.45     53.81 o 
   2   0   8       53.37       51.40      3.24 o 
   4   0   8      697.92      724.13      9.80 o 
   6   0   8      136.65      162.91      5.81 o 
   8   0   8       82.38       77.98      7.76 o 
  10   0   8       18.45       21.96      7.23 o 
  12   0   8       66.12       74.68      9.71 o 
  14   0   8      446.17      416.47     20.51 o 
  16   0   8      275.54      307.87     30.61 o 
  18   0   8      517.75      520.12     30.17 o 
 -23   1   8      492.67      508.51     14.53 o 
 -22   1   8      150.43      153.99      8.64 o 
 -21   1   8       10.75       16.61      5.29 o 
 -20   1   8      319.00      338.83      9.67 o 
 -19   1   8      302.10      322.48      9.59 o 
 -18   1   8      130.05      123.27      5.43 o 
 -17   1   8       30.46       19.49      3.97 o 
 -16   1   8      541.82      503.33      8.21 o 
 -15   1   8      260.13      300.12      6.26 o 
 -14   1   8       52.92       46.30      3.17 o 
 -13   1   8      213.20      216.17      5.24 o 
 -12   1   8      216.96      285.36      4.15 o 
 -11   1   8       98.01       92.33      2.25 o 
 -10   1   8      292.24      333.29      4.25 o 
  -9   1   8     2625.00     2796.00     25.24 o 
  -8   1   8     3842.14     4213.22     43.13 o 
  -7   1   8     1140.24     1122.11     12.49 o 
  -6   1   8      494.99      535.53      7.49 o 
  -5   1   8       54.96       72.22      2.30 o 
  -4   1   8      855.53      775.91      7.66 o 
  -3   1   8     1057.02     1034.68      8.59 o 
  -2   1   8     3465.28     3818.71     26.29 o 
  -1   1   8      347.52      390.06      4.05 o 
   0   1   8     6490.19     6872.91     41.66 o 
   1   1   8       92.95       80.85      2.52 o 
   2   1   8      342.23      342.83      4.53 o 
   3   1   8       41.84       38.80      2.21 o 
   4   1   8      780.60      899.72      8.24 o 
   5   1   8       51.70       58.34      2.95 o 
   6   1   8      549.89      566.45      7.13 o 
   7   1   8      456.40      507.58      7.59 o 
   8   1   8     1207.20     1166.10     12.06 o 
   9   1   8       40.24       53.56      5.59 o 
  10   1   8      110.35      114.83      6.75 o 
  11   1   8      239.50      238.50      9.11 o 
  12   1   8      203.07      219.27      9.45 o 
  13   1   8      207.58      177.25     10.05 o 
  14   1   8      250.04      245.16     11.78 o 
  15   1   8       90.35       92.35     10.27 o 
  16   1   8       34.20       25.48     10.99 o 
  17   1   8        1.94       -7.37      9.86 o 
  18   1   8       40.82       36.53     12.42 o 
  19   1   8      375.90      350.26     22.93 o 
 -23   2   8      153.88      140.70     11.51 o 
 -22   2   8       75.02       75.80      7.93 o 
 -21   2   8        3.20        6.97      5.54 o 
 -20   2   8       78.01       82.91      5.94 o 
 -19   2   8      291.82      280.42      7.91 o 
 -18   2   8       96.84       91.67      5.28 o 
 -17   2   8       58.93       66.75      4.65 o 
 -16   2   8      262.57      247.56      6.64 o 
 -15   2   8      197.99      215.14      5.77 o 
 -14   2   8      177.98      206.14      5.49 o 
 -13   2   8        4.15       -2.62      2.62 o 
 -12   2   8        0.24        1.36      1.78 o 
 -11   2   8     1869.09     1927.02     14.10 o 
 -10   2   8      337.03      343.37      4.07 o 
  -9   2   8      323.50      297.11      3.47 o 
  -8   2   8      568.42      694.69      5.72 o 
  -7   2   8      307.90      292.34      3.00 o 
  -6   2   8     1148.76     1157.10      8.13 o 
  -5   2   8      523.66      558.75      6.37 o 
  -4   2   8        0.00        1.12      1.19 o 
  -3   2   8       47.55       43.85      2.05 o 
  -2   2   8      147.00      155.36      3.17 o 
  -1   2   8       35.49       20.02      1.68 o 
   0   2   8     2318.76     2323.75     16.47 o 
   1   2   8      524.47      554.76      6.01 o 
   2   2   8       12.43       19.83      1.97 o 
   3   2   8        2.92        0.84      2.02 o 
   4   2   8      411.73      418.77      6.01 o 
   5   2   8      111.66      128.78      3.85 o 
   6   2   8     1362.93     1427.59     12.22 o 
   7   2   8      313.25      309.99      6.45 o 
   8   2   8      125.34      122.79      6.11 o 
   9   2   8      292.23      254.46      7.20 o 
  10   2   8       45.67       24.22      5.42 o 
  11   2   8      248.09      249.17      9.12 o 
  12   2   8      183.85      165.01      8.84 o 
  13   2   8      224.77      214.05      9.63 o 
  14   2   8       83.23       93.38      9.45 o 
  15   2   8      848.54      845.62     21.22 o 
  16   2   8        1.17      -11.08     26.00 o 
  17   2   8       60.88       74.40     13.43 o 
  18   2   8        0.01        2.82     11.74 o 
  19   2   8      134.10      159.63     15.97 o 
 -23   3   8       29.85       34.90      8.01 o 
 -22   3   8      111.04      101.52      9.22 o 
 -21   3   8       20.14       20.23      6.23 o 
 -20   3   8      434.40      451.49     11.36 o 
 -19   3   8      122.27      143.66      6.49 o 
 -18   3   8       73.68       85.50      6.94 o 
 -17   3   8      240.66      187.10      6.19 o 
 -16   3   8      116.37      110.16      5.05 o 
 -15   3   8       63.47       47.11      6.52 o 
 -14   3   8     2512.73     2674.62     23.53 o 
 -13   3   8      437.93      417.95      6.75 o 
 -12   3   8       27.47       24.42      2.72 o 
 -11   3   8      524.82      570.53      6.67 o 
 -10   3   8      325.24      356.76      5.07 o 
  -9   3   8     2251.77     2502.82     18.50 o 
  -8   3   8      336.27      412.01      4.98 o 
  -7   3   8     1135.29     1123.76     11.41 o 
  -6   3   8     4643.00     5080.88     31.98 o 
  -5   3   8     1021.33     1115.38      9.79 o 
  -4   3   8      130.90      172.54      3.71 o 
  -3   3   8       43.82       59.55      2.45 o 
  -2   3   8     1514.05     1725.97     12.48 o 
  -1   3   8      140.30      119.57      3.19 o 
   0   3   8        0.53        1.64      2.02 o 
   1   3   8      896.17      943.14      8.99 o 
   2   3   8       22.60       38.12      2.46 o 
   3   3   8       48.37       46.68      2.68 o 
   4   3   8        9.75       11.97      2.43 o 
   5   3   8     3378.80     3442.28     25.10 o 
   6   3   8       31.42       29.62      3.23 o 
   7   3   8      247.43      247.92      6.33 o 
   8   3   8      445.80      474.61      9.16 o 
   9   3   8     1757.32     1748.79     21.92 o 
  10   3   8      224.65      174.13      7.92 o 
  11   3   8       27.27       21.50      6.28 o 
  12   3   8      527.41      519.54     13.05 o 
  13   3   8     1915.14     1849.97     27.03 o 
  14   3   8      577.37      516.95     16.63 o 
  15   3   8        0.18        1.99      8.26 o 
  16   3   8      260.52      262.76     16.71 o 
  17   3   8       18.24       20.54     11.73 o 
  18   3   8      223.27      241.48     16.94 o 
 -22   4   8        8.96       10.24      7.88 o 
 -21   4   8        4.74        9.48      7.03 o 
 -20   4   8      125.61      134.05      8.39 o 
 -19   4   8      248.58      272.17      9.90 o 
 -18   4   8      245.49      233.81      7.60 o 
 -17   4   8      147.82      132.17      6.11 o 
 -16   4   8       77.72       79.61      5.11 o 
 -15   4   8      418.59      392.88      8.26 o 
 -14   4   8      404.34      374.51      7.86 o 
 -13   4   8      232.08      261.04      8.06 o 
 -12   4   8       23.32       27.87      3.31 o 
 -11   4   8        0.91        1.68      2.81 o 
 -10   4   8       46.20       38.36      3.01 o 
  -9   4   8      340.00      358.91      6.07 o 
  -8   4   8      565.39      596.50      7.10 o 
  -7   4   8      280.09      308.94      4.71 o 
  -6   4   8     1164.76     1226.88     11.28 o 
  -5   4   8     1283.43     1372.22     12.31 o 
  -4   4   8      252.49      288.71      4.56 o 
  -3   4   8        0.30        7.99      2.18 o 
  -2   4   8     4040.02     4240.80     30.57 o 
  -1   4   8        0.06        3.96      2.38 o 
   0   4   8     3124.42     3325.75     25.20 o 
   1   4   8     1037.20     1062.57     10.85 o 
   2   4   8       32.77       40.75      2.79 o 
   3   4   8      991.19     1022.90      9.96 o 
   4   4   8      349.76      316.85      6.51 o 
   5   4   8     1068.82     1008.76     10.75 o 
   6   4   8       15.36       18.82      3.68 o 
   7   4   8      136.15      154.42      6.16 o 
   8   4   8      222.91      241.53      7.46 o 
   9   4   8       19.09       43.29      5.76 o 
  10   4   8      459.48      477.61     11.91 o 
  11   4   8        1.12       -2.72      5.70 o 
  12   4   8      574.26      572.04     14.40 o 
  13   4   8       26.28       28.10      8.14 o 
  14   4   8       16.80       20.40      8.09 o 
  15   4   8       70.89       69.34     11.52 o 
  16   4   8       94.52       75.28     13.18 o 
  17   4   8     1199.25     1186.99     44.97 o 
  18   4   8       51.44       44.10     14.38 o 
 -22   5   8       94.86       95.28     11.20 o 
 -21   5   8        1.04       -0.59      7.38 o 
 -20   5   8      119.21      131.21      9.24 o 
 -19   5   8      647.30      598.65     14.12 o 
 -18   5   8       22.36       20.86      5.95 o 
 -17   5   8      144.26      139.07      6.47 o 
 -16   5   8        8.70        6.15      4.45 o 
 -15   5   8       12.81        7.28      4.40 o 
 -14   5   8       71.94      111.73      5.78 o 
 -13   5   8       22.18       16.21      3.96 o 
 -12   5   8      390.30      335.59      7.57 o 
 -11   5   8     1361.74     1404.17     15.10 o 
 -10   5   8       12.98       12.13      5.06 o 
  -9   5   8     1550.91     1502.62     18.20 o 
  -8   5   8       83.16       84.51      3.46 o 
  -7   5   8     1990.49     2070.83     17.09 o 
  -6   5   8        8.16       -1.67      2.05 o 
  -5   5   8        2.44        2.25      2.26 o 
  -4   5   8      225.86      201.93      5.10 o 
  -3   5   8       20.03       29.05      2.89 o 
  -2   5   8      482.65      510.72      6.87 o 
  -1   5   8       70.12       97.49      3.69 o 
   0   5   8        0.25        1.71      2.76 o 
   1   5   8      587.97      571.01      8.09 o 
   2   5   8      226.53      207.24      5.39 o 
   3   5   8     1396.20     1325.45     13.16 o 
   4   5   8      223.72      226.15      5.95 o 
   5   5   8      186.42      195.83      7.37 o 
   6   5   8     1066.54     1024.96     13.81 o 
   7   5   8        9.72       12.57      4.48 o 
   8   5   8      995.33      867.76     14.98 o 
   9   5   8        3.78       -2.63      6.43 o 
  10   5   8      157.13      155.48      8.41 o 
  11   5   8      711.71      700.07     18.74 o 
  12   5   8        0.12       -3.79      6.00 o 
  13   5   8      207.59      194.14     11.33 o 
  14   5   8      266.34      259.13     12.74 o 
  15   5   8        5.03       12.42     10.77 o 
  16   5   8        1.97        1.24     12.81 o 
  17   5   8       32.97       38.26     12.87 o 
 -21   6   8       75.26       87.00     11.04 o 
 -20   6   8      234.92      192.37     11.92 o 
 -19   6   8        1.50        0.63      7.09 o 
 -18   6   8      228.04      240.08     11.42 o 
 -17   6   8        0.14       -3.55      5.98 o 
 -16   6   8      186.69      186.35      8.00 o 
 -15   6   8     1167.02     1104.49     15.52 o 
 -14   6   8      563.56      563.77     11.12 o 
 -13   6   8        1.87       -2.21      4.76 o 
 -12   6   8      118.30      129.72      6.29 o 
 -11   6   8       15.93        8.82      4.85 o 
 -10   6   8       68.15       47.60      4.86 o 
  -9   6   8       21.32       16.89      4.38 o 
  -8   6   8     1090.08     1034.61     13.17 o 
  -7   6   8       70.13       53.10      3.99 o 
  -6   6   8       68.10       57.65      4.16 o 
  -5   6   8      746.09      680.94      9.22 o 
  -4   6   8       46.42       51.36      3.39 o 
  -3   6   8     1167.84     1177.40     11.73 o 
  -2   6   8      507.12      538.15      8.03 o 
  -1   6   8        4.54        8.25      3.03 o 
   0   6   8      104.13      143.61      4.85 o 
   1   6   8      111.17       90.62      4.20 o 
   2   6   8        0.11        0.15      3.37 o 
   3   6   8     1478.11     1499.73     18.89 o 
   4   6   8     2118.84     2179.23     24.61 o 
   5   6   8      193.50      167.08      6.84 o 
   6   6   8       83.61       77.88      5.75 o 
   7   6   8       15.97       18.79      5.42 o 
   8   6   8      511.85      476.06     12.05 o 
   9   6   8     1503.89     1426.00     26.15 o 
  10   6   8       84.21       81.01      7.47 o 
  11   6   8       98.98       88.67      9.40 o 
  12   6   8      107.33      102.19      8.89 o 
  13   6   8      324.83      350.38     14.46 o 
  14   6   8       80.56       66.70     12.02 o 
  15   6   8        9.50       10.07     11.75 o 
  16   6   8      261.79      240.02     17.46 o 
  17   6   8      126.21      126.87     15.01 o 
 -20   7   8       73.86       72.71     11.17 o 
 -19   7   8       29.56       37.57     10.63 o 
 -18   7   8       39.53       33.78      8.48 o 
 -17   7   8       82.39      109.38      9.27 o 
 -16   7   8       68.09       67.20      8.05 o 
 -15   7   8        3.69       -6.53      6.53 o 
 -14   7   8       59.41       74.33      7.31 o 
 -13   7   8      155.79      133.53      7.30 o 
 -12   7   8       36.26       53.49      5.79 o 
 -11   7   8     2069.51     2013.77     22.26 o 
 -10   7   8     1689.65     1621.46     19.16 o 
  -9   7   8       29.55       27.45      5.20 o 
  -8   7   8        0.63       -1.99      4.87 o 
  -7   7   8     1569.91     1463.08     19.59 o 
  -6   7   8       53.72       56.84      4.83 o 
  -5   7   8     2339.89     2184.70     21.46 o 
  -4   7   8       58.81       80.05      4.88 o 
  -3   7   8       30.19       24.21      4.18 o 
  -2   7   8      276.20      257.67      7.03 o 
  -1   7   8     1309.52     1343.39     15.64 o 
   0   7   8      312.57      362.07      7.98 o 
   1   7   8       65.87       54.37      5.66 o 
   2   7   8     1031.38      999.08     15.46 o 
   3   7   8     1373.05     1376.94     18.62 o 
   4   7   8       74.04       64.31      6.04 o 
   5   7   8     1296.37     1194.85     16.91 o 
   6   7   8     1455.54     1419.93     20.30 o 
   7   7   8      589.48      576.52     14.55 o 
   8   7   8        0.34       -2.72      5.76 o 
   9   7   8      390.24      385.21     11.27 o 
  10   7   8       62.00       56.02      7.52 o 
  11   7   8       15.71       15.67      6.71 o 
  12   7   8       30.28       18.67      8.50 o 
  13   7   8       13.13        0.89     10.93 o 
  14   7   8       34.41       24.14     16.98 o 
  15   7   8       10.70       -2.21     12.97 o 
  16   7   8      103.35      134.42     18.08 o 
 -19   8   8       75.84       80.66     12.24 o 
 -18   8   8       55.96       68.85     10.79 o 
 -17   8   8        9.52        9.88      9.84 o 
 -16   8   8        0.11       -8.60      8.60 o 
 -15   8   8      237.75      240.15     17.80 o 
 -14   8   8       90.37      114.83      9.94 o 
 -13   8   8      303.70      273.49     11.19 o 
 -12   8   8      188.98      199.23      9.29 o 
 -11   8   8       30.34       36.45      6.86 o 
 -10   8   8        5.87        9.48      6.21 o 
  -9   8   8      112.00       99.03      8.11 o 
  -8   8   8      115.38       85.97      7.52 o 
  -7   8   8       23.38       35.30      6.41 o 
  -6   8   8       90.80       98.08      6.90 o 
  -5   8   8      123.27      118.56      8.32 o 
  -4   8   8       49.34       39.24      5.74 o 
  -3   8   8     1153.32     1078.93     17.16 o 
  -2   8   8      111.51       96.31      7.36 o 
  -1   8   8       81.41       95.24      7.21 o 
   0   8   8        0.74        5.23      5.95 o 
   1   8   8      404.07      403.51     12.18 o 
   2   8   8        2.05       -0.29      5.54 o 
   3   8   8      364.39      364.23     11.49 o 
   4   8   8      276.06      277.06     11.82 o 
   5   8   8     1969.31     2039.22     29.71 o 
   6   8   8      751.69      716.86     17.19 o 
   7   8   8        2.05        3.64      7.39 o 
   8   8   8      408.28      389.58     13.93 o 
   9   8   8       10.97        8.06      7.65 o 
  10   8   8      136.41      129.06     10.58 o 
  11   8   8      276.54      333.94     19.80 o 
  12   8   8        3.42      -11.64     11.64 o 
  13   8   8       13.70       -0.09     12.54 o 
  14   8   8      242.46      228.02     24.54 o 
  15   8   8       15.62        0.05     17.76 o 
 -18   9   8       34.36       59.57     15.17 o 
 -17   9   8      655.09      671.71     22.53 o 
 -16   9   8        7.00        9.06      9.22 o 
 -15   9   8       21.36       16.36      9.77 o 
 -14   9   8       98.95      102.36     11.15 o 
 -13   9   8        6.64        9.34     12.22 o 
 -12   9   8        9.21        2.29     10.19 o 
 -11   9   8       12.40       27.80      8.05 o 
 -10   9   8       65.95       77.84      9.57 o 
  -9   9   8        0.15        5.90      7.35 o 
  -8   9   8       31.61       40.48      8.70 o 
  -7   9   8       66.09       71.26     10.91 o 
  -6   9   8       52.87       46.84      8.69 o 
  -5   9   8      333.43      264.88     12.02 o 
  -4   9   8      504.03      532.05     17.53 o 
  -3   9   8      612.58      625.64     15.09 o 
  -2   9   8       24.15       23.46      9.05 o 
  -1   9   8       31.21       12.21      6.67 o 
   0   9   8      157.37      166.65      9.37 o 
   1   9   8        3.04        0.09      6.60 o 
   2   9   8      237.20      259.96     11.20 o 
   3   9   8       20.43       15.13      7.99 o 
   4   9   8      308.44      338.45     16.39 o 
   5   9   8     1030.55     1029.46     25.62 o 
   6   9   8      244.74      230.74     13.94 o 
   7   9   8      734.71      718.02     22.40 o 
   8   9   8      148.44      140.62     12.97 o 
   9   9   8      374.43      351.42     17.49 o 
  10   9   8        5.90       -5.33     10.87 o 
  11   9   8       79.42       63.49     17.02 o 
  12   9   8      164.93      192.59     23.17 o 
  13   9   8       13.49       -4.94     15.17 o 
 -16  10   8        7.07       15.85     12.33 o 
 -15  10   8        0.67       -5.86      9.58 o 
 -14  10   8      136.55      176.75     14.29 o 
 -13  10   8      214.80      192.39     13.95 o 
 -12  10   8       52.82       41.21     10.37 o 
 -11  10   8        0.26       -3.53     11.82 o 
 -10  10   8       19.87       21.57      9.50 o 
  -9  10   8        2.55        5.07      9.78 o 
  -8  10   8       49.99       46.75     13.26 o 
  -7  10   8       94.71       90.52     10.72 o 
  -6  10   8      727.76      723.65     21.88 o 
  -5  10   8        3.79       22.65      8.86 o 
  -4  10   8        0.10       -0.97      7.12 o 
  -3  10   8       78.22       67.65      7.95 o 
  -2  10   8       73.46       60.90      8.64 o 
  -1  10   8        8.34        4.09      7.01 o 
   0  10   8      210.61      188.60     10.69 o 
   1  10   8      126.73      135.57     10.52 o 
   2  10   8       29.70       28.57      9.28 o 
   3  10   8      120.70      104.59     11.80 o 
   4  10   8       78.31       87.67     11.22 o 
   5  10   8      148.88      115.36     12.45 o 
   6  10   8      339.81      372.59     17.66 o 
   7  10   8        1.43       -0.37     10.20 o 
   8  10   8       17.84       -8.13     10.04 o 
   9  10   8       29.57       21.57     12.70 o 
  10  10   8      381.59      442.62     29.31 o 
  11  10   8      595.26      580.11     33.35 o 
  12  10   8      132.81      162.79     24.23 o 
 -14  11   8       81.03       94.65     12.93 o 
 -13  11   8      445.43      476.25     20.37 o 
 -12  11   8       58.84       62.48     11.30 o 
 -11  11   8       33.07       32.53      9.68 o 
 -10  11   8      314.18      333.01     24.11 o 
  -9  11   8       79.13       87.99     19.27 o 
  -8  11   8        0.28       -0.10      9.57 o 
  -7  11   8        0.36       -2.84      9.13 o 
  -6  11   8      369.87      397.54     17.66 o 
  -5  11   8       89.80      101.51     19.57 o 
  -4  11   8       23.41        6.57     13.68 o 
  -3  11   8      119.05      119.05     10.83 o 
  -2  11   8       95.56       97.84     10.17 o 
  -1  11   8       25.42       16.21      8.92 o 
   0  11   8      178.14      158.20     11.72 o 
   1  11   8       20.68       17.70     10.63 o 
   2  11   8       90.30       90.92     11.69 o 
   3  11   8       50.13       56.33     11.85 o 
   4  11   8       34.55       50.74     10.90 o 
   5  11   8      345.70      344.68     20.81 o 
   6  11   8       29.74       41.32     11.18 o 
   7  11   8        9.44       -1.11     15.45 o 
   8  11   8      312.47      326.38     29.38 o 
   9  11   8      189.51      167.46     22.22 o 
  10  11   8       44.93       18.07     22.05 o 
 -12  12   8      114.73      150.51     17.08 o 
 -11  12   8       10.75       12.73     11.25 o 
 -10  12   8        0.00        8.20     11.20 o 
  -9  12   8       65.66       61.00     10.58 o 
  -8  12   8       70.29       61.48     13.87 o 
  -7  12   8      120.45      112.86     16.78 o 
  -6  12   8       18.83       40.84     15.92 o 
  -5  12   8      255.54      242.21     17.45 o 
  -4  12   8      109.36      124.31     16.04 o 
  -3  12   8      111.06      139.55     17.68 o 
  -2  12   8       42.44       51.36     17.43 o 
  -1  12   8       34.12       49.74     12.88 o 
   0  12   8        2.88       -8.05     10.93 o 
   1  12   8      130.09      141.02     13.57 o 
   2  12   8       61.40       82.23     13.11 o 
   3  12   8      169.70      145.85     14.56 o 
   4  12   8        0.64       25.10     11.71 o 
   5  12   8      332.17      381.33     20.18 o 
   6  12   8       52.20       54.41     12.76 o 
   7  12   8       17.63        2.92     14.73 o 
  -7  13   8      162.06      169.49     29.55 o 
  -6  13   8       39.36       55.56     14.85 o 
  -5  13   8      473.58      480.68     32.36 o 
  -4  13   8      219.03      229.53     23.34 o 
  -3  13   8       74.85       69.43     18.17 o 
  -2  13   8        0.02       16.86     30.21 o 
  -1  13   8        1.36       13.94     17.59 o 
   0  13   8       52.28       47.67     17.60 o 
   1  13   8        2.37      -12.05     12.05 o 
   2  13   8        7.09        4.76     13.17 o 
   3  13   8       79.60       90.57     14.21 o 
 -23   0   9      189.30      201.58     14.42 o 
 -21   0   9       12.36       12.94      6.95 o 
 -19   0   9       12.05       24.38      6.29 o 
 -17   0   9       19.23       11.01      4.86 o 
 -15   0   9     5028.65     4846.93     48.64 o 
 -13   0   9     1775.72     1792.38     21.27 o 
 -11   0   9       48.36       51.51      2.98 o 
  -9   0   9      529.53      496.99     10.71 o 
  -7   0   9      111.78       97.21      2.81 o 
  -5   0   9       62.77       62.07      5.25 o 
  -3   0   9    13539.18    13439.08    167.94 o 
  -1   0   9    23512.47    25110.85    208.24 o 
   1   0   9     1364.29     1429.19     16.20 o 
   3   0   9      701.35      726.50      9.71 o 
   5   0   9      103.46      118.30      5.52 o 
   7   0   9      184.47      231.27      7.89 o 
   9   0   9      131.96      117.24      9.14 o 
  11   0   9     2235.78     2127.54     36.94 o 
  13   0   9      692.57      716.00     22.62 o 
  15   0   9        4.42       -3.59     10.69 o 
  17   0   9        2.19        3.53     15.90 o 
 -23   1   9       72.16       51.63      7.70 o 
 -22   1   9       64.80       73.98      6.47 o 
 -21   1   9       43.03       53.73      5.93 o 
 -20   1   9       24.10       17.28      4.72 o 
 -19   1   9      208.51      211.42      6.67 o 
 -18   1   9        7.24        6.52      3.84 o 
 -17   1   9       32.20       29.44      3.73 o 
 -16   1   9      105.95      115.33      4.41 o 
 -15   1   9       95.54       80.82      3.34 o 
 -14   1   9      865.11      818.11      8.67 o 
 -13   1   9      190.23      147.02      3.35 o 
 -12   1   9     1343.03     1327.85     10.46 o 
 -11   1   9      457.01      501.50      5.31 o 
 -10   1   9       34.91       50.29      2.38 o 
  -9   1   9       49.40       49.39      1.87 o 
  -8   1   9      352.32      307.17      4.57 o 
  -7   1   9      104.27      135.47      2.97 o 
  -6   1   9      397.45      412.09      4.02 o 
  -5   1   9     2250.47     2345.14     16.78 o 
  -4   1   9      121.80      107.39      2.78 o 
  -3   1   9      910.08     1058.47      8.57 o 
  -2   1   9     1360.76     1507.65     11.87 o 
  -1   1   9     5740.67     5899.50     33.79 o 
   0   1   9       61.71       80.19      2.43 o 
   1   1   9      380.24      418.40      5.29 o 
   2   1   9      216.28      247.50      4.31 o 
   3   1   9      616.41      653.68      6.57 o 
   4   1   9       97.35       84.16      3.12 o 
   5   1   9      422.06      428.22      6.56 o 
   6   1   9       23.92       34.00      3.22 o 
   7   1   9      490.38      532.08      7.95 o 
   8   1   9      653.30      626.92      9.69 o 
   9   1   9      116.32      117.37      5.88 o 
  10   1   9       21.00       14.97      5.91 o 
  11   1   9       38.79       54.17      6.53 o 
  12   1   9       33.70       27.96      6.35 o 
  13   1   9       68.12       72.69      7.43 o 
  14   1   9      344.38      355.15     13.66 o 
  15   1   9       16.56       -5.07      8.15 o 
  16   1   9       22.14       33.64     11.15 o 
  17   1   9      381.66      382.48     19.32 o 
  18   1   9       63.35       40.49     13.85 o 
 -23   2   9       43.05       29.81      7.77 o 
 -22   2   9       50.15       56.41      7.40 o 
 -21   2   9        9.67        4.58      5.16 o 
 -20   2   9       11.46        5.85      4.93 o 
 -19   2   9        0.87       -4.16      4.16 o 
 -18   2   9        0.68        2.91      4.00 o 
 -17   2   9      213.39      210.23      5.98 o 
 -16   2   9      113.19      106.26      4.47 o 
 -15   2   9      477.78      449.23      7.05 o 
 -14   2   9        4.29        2.04      2.47 o 
 -13   2   9       78.36       87.25      3.46 o 
 -12   2   9       18.68        9.06      1.76 o 
 -11   2   9       29.19       40.37      1.98 o 
 -10   2   9      287.84      325.08      3.82 o 
  -9   2   9      230.56      204.80      3.17 o 
  -8   2   9      489.09      459.14      4.67 o 
  -7   2   9       26.74       33.24      1.49 o 
  -6   2   9     5937.71     6286.63     39.94 o 
  -5   2   9     2071.94     2239.81     16.75 o 
  -4   2   9     1052.18     1252.51     10.62 o 
  -3   2   9       82.28       75.16      2.30 o 
  -2   2   9     1873.86     2141.43     15.07 o 
  -1   2   9      565.79      697.91      6.49 o 
   0   2   9      599.94      675.23      6.67 o 
   1   2   9      253.68      252.63      4.59 o 
   2   2   9      212.16      253.89      4.58 o 
   3   2   9     1688.96     1857.26     13.97 o 
   4   2   9       33.27       39.86      2.80 o 
   5   2   9      157.13      159.11      4.52 o 
   6   2   9     1599.75     1615.83     14.51 o 
   7   2   9      202.82      196.91      5.84 o 
   8   2   9        5.99        0.47      4.24 o 
   9   2   9      453.61      427.08     10.27 o 
  10   2   9       47.59       58.45      6.26 o 
  11   2   9      249.18      222.17      9.19 o 
  12   2   9      150.55      147.67      8.37 o 
  13   2   9      690.37      694.93     15.47 o 
  14   2   9       78.86       72.44      9.18 o 
  15   2   9      164.76      138.52     11.28 o 
  16   2   9       13.35       11.80     10.93 o 
  17   2   9       46.27       24.03     19.34 o 
  18   2   9      207.37      232.11     16.94 o 
 -23   3   9      249.37      284.28     11.53 o 
 -22   3   9        0.11        2.95      6.84 o 
 -21   3   9       31.17       30.65      6.21 o 
 -20   3   9       27.76       16.67      5.52 o 
 -19   3   9        5.17        8.46      5.12 o 
 -18   3   9       80.34       81.28      5.24 o 
 -17   3   9       44.45       48.28      4.40 o 
 -16   3   9       12.62       10.40      3.61 o 
 -15   3   9      264.24      220.94      5.96 o 
 -14   3   9     1387.17     1304.67     13.55 o 
 -13   3   9        1.47        3.04      2.76 o 
 -12   3   9       58.19       58.64      2.99 o 
 -11   3   9      251.63      278.31      4.64 o 
 -10   3   9      422.93      453.90      5.30 o 
  -9   3   9      180.03      181.95      3.52 o 
  -8   3   9       91.65       84.37      2.45 o 
  -7   3   9      265.10      257.80      4.45 o 
  -6   3   9      586.69      590.61      6.07 o 
  -5   3   9      174.39      203.98      4.61 o 
  -4   3   9     3060.93     3285.67     27.20 o 
  -3   3   9      264.54      277.15      4.43 o 
  -2   3   9     1514.79     1605.27     12.36 o 
  -1   3   9      188.77      197.62      4.73 o 
   0   3   9     4585.78     4862.98     32.24 o 
   1   3   9      101.12       64.38      3.05 o 
   2   3   9        8.45       12.32      2.51 o 
   3   3   9      291.21      326.38      5.53 o 
   4   3   9     1164.92     1244.73     11.06 o 
   5   3   9      319.16      338.57      6.49 o 
   6   3   9       14.78        2.60      3.35 o 
   7   3   9      309.54      373.96      8.53 o 
   8   3   9       35.99       22.14      4.35 o 
   9   3   9        0.00       -5.00      5.00 o 
  10   3   9      169.33      123.01      7.33 o 
  11   3   9      253.22      233.93      9.50 o 
  12   3   9      199.63      192.45      9.27 o 
  13   3   9      163.01      160.52      9.21 o 
  14   3   9      438.63      386.29     14.94 o 
  15   3   9        0.00       16.30     12.04 o 
  16   3   9      228.23      233.15     30.43 o 
  17   3   9      404.09      429.65     20.54 o 
  18   3   9      305.41      333.86     19.61 o 
 -22   4   9        6.40       14.63      7.66 o 
 -21   4   9      363.16      420.12     12.98 o 
 -20   4   9      269.42      309.02      9.92 o 
 -19   4   9        2.58        8.36      5.25 o 
 -18   4   9       18.13       22.30      4.72 o 
 -17   4   9       94.70       97.12      5.39 o 
 -16   4   9       79.92       79.89      4.93 o 
 -15   4   9       14.43       18.61      4.04 o 
 -14   4   9       68.42       53.42      4.22 o 
 -13   4   9      104.64       88.00      4.19 o 
 -12   4   9       80.58       95.91      4.02 o 
 -11   4   9      105.53      117.77      4.04 o 
 -10   4   9       18.11        9.79      2.57 o 
  -9   4   9       39.40       45.01      3.08 o 
  -8   4   9      205.82      193.17      4.68 o 
  -7   4   9       27.78       26.37      2.25 o 
  -6   4   9       12.62        9.40      1.78 o 
  -5   4   9     1684.00     1730.28     13.58 o 
  -4   4   9     1461.98     1649.27     13.91 o 
  -3   4   9     1246.99     1502.47     13.09 o 
  -2   4   9      300.05      366.65      5.92 o 
  -1   4   9     1674.99     1690.94     17.70 o 
   0   4   9     1224.35     1281.86     12.26 o 
   1   4   9       37.05       30.13      2.98 o 
   2   4   9      157.88      160.92      4.51 o 
   3   4   9        3.29       11.99      2.81 o 
   4   4   9      775.97      723.18      8.66 o 
   5   4   9      561.39      507.02      8.44 o 
   6   4   9      271.82      257.93      9.55 o 
   7   4   9        3.18       -0.89      4.50 o 
   8   4   9      121.89       89.45      6.18 o 
   9   4   9       82.29       79.84      6.64 o 
  10   4   9        6.20       10.20      5.87 o 
  11   4   9       31.71       29.75      6.31 o 
  12   4   9        3.73       -3.69      6.02 o 
  13   4   9        0.18       -7.18      7.18 o 
  14   4   9      124.10      127.51     15.92 o 
  15   4   9       91.04       92.75     14.51 o 
  16   4   9      138.71      125.34     13.71 o 
  17   4   9       34.92       17.03     12.68 o 
 -22   5   9      132.62      157.29     10.02 o 
 -21   5   9        9.85       -1.57      7.16 o 
 -20   5   9      512.15      485.61     13.90 o 
 -19   5   9        0.15       -5.43      5.43 o 
 -18   5   9      112.90      132.65      6.92 o 
 -17   5   9      129.55      132.30      6.63 o 
 -16   5   9       37.77       31.31      4.78 o 
 -15   5   9     1380.46     1259.43     15.71 o 
 -14   5   9        0.44       -2.98      3.90 o 
 -13   5   9       99.72      124.24      5.05 o 
 -12   5   9      349.93      339.99      7.24 o 
 -11   5   9       67.85       62.64      4.54 o 
 -10   5   9      535.15      480.60      9.56 o 
  -9   5   9      331.44      277.85      7.05 o 
  -8   5   9      144.89      134.18      4.46 o 
  -7   5   9       12.61       17.72      2.52 o 
  -6   5   9        0.11        2.12      2.34 o 
  -5   5   9       89.14      100.30      3.77 o 
  -4   5   9        8.25       17.53      2.96 o 
  -3   5   9      583.31      660.55      8.29 o 
  -2   5   9      208.95      193.18      4.72 o 
  -1   5   9      478.01      443.30      7.07 o 
   0   5   9      779.65      815.10      9.78 o 
   1   5   9       53.23       59.52      3.75 o 
   2   5   9       60.96       68.46      3.95 o 
   3   5   9      104.06      131.66      4.93 o 
   4   5   9      101.19       80.86      5.18 o 
   5   5   9      100.07       84.52      5.25 o 
   6   5   9        2.68       -4.10      4.10 o 
   7   5   9      727.74      725.36     12.44 o 
   8   5   9       14.12        1.43      5.39 o 
   9   5   9      170.26      187.98      8.83 o 
  10   5   9      176.04      180.24     10.02 o 
  11   5   9      190.92      164.16      8.87 o 
  12   5   9        9.08        1.36      6.24 o 
  13   5   9      324.92      319.66     13.97 o 
  14   5   9      143.31      160.74     14.95 o 
  15   5   9       43.45       45.74     16.27 o 
  16   5   9       11.98        9.62     11.83 o 
  17   5   9       26.83       59.83     12.97 o 
 -21   6   9      123.80      140.46     10.79 o 
 -20   6   9        2.84       -0.52      7.38 o 
 -19   6   9      146.01      133.29     10.07 o 
 -18   6   9       32.88       27.08      6.59 o 
 -17   6   9        0.34       -5.19      5.19 o 
 -16   6   9       68.84       66.10      6.28 o 
 -15   6   9      173.22      184.25      7.15 o 
 -14   6   9      163.26      149.74      6.86 o 
 -13   6   9       16.53       30.35      4.80 o 
 -12   6   9      180.18      151.50      6.37 o 
 -11   6   9      194.55      195.74      6.87 o 
 -10   6   9       87.09       93.33      5.44 o 
  -9   6   9      736.10      703.99     11.75 o 
  -8   6   9       41.23       42.09      4.72 o 
  -7   6   9        0.50        4.04      3.08 o 
  -6   6   9       32.53       28.86      3.87 o 
  -5   6   9        4.70       -1.19      2.64 o 
  -4   6   9      346.85      363.97      8.20 o 
  -3   6   9       52.16       83.61      4.17 o 
  -2   6   9     1133.37     1138.35     13.29 o 
  -1   6   9       15.39       21.67      3.24 o 
   0   6   9      425.18      427.75      7.47 o 
   1   6   9        1.90       -3.47      3.47 o 
   2   6   9      573.18      526.51     10.31 o 
   3   6   9     1137.65     1102.44     17.83 o 
   4   6   9      330.24      302.98      9.30 o 
   5   6   9       86.86       95.12      6.06 o 
   6   6   9      140.81      162.30      7.20 o 
   7   6   9       90.07       69.56      6.07 o 
   8   6   9        0.17        1.26      5.73 o 
   9   6   9       36.54       46.03      7.00 o 
  10   6   9        0.01        6.87      6.21 o 
  11   6   9      280.10      252.55     10.51 o 
  12   6   9       17.75       13.80      7.49 o 
  13   6   9       26.47       65.99     12.25 o 
  14   6   9       94.13       95.35     13.06 o 
  15   6   9      912.79      899.01     28.77 o 
  16   6   9       44.56       38.75     15.06 o 
 -20   7   9      323.49      331.71     16.13 o 
 -19   7   9        8.75       -8.41      8.41 o 
 -18   7   9      469.83      450.01     14.41 o 
 -17   7   9       29.46       36.06      7.37 o 
 -16   7   9       78.04       52.64      7.50 o 
 -15   7   9      133.31      158.74      8.92 o 
 -14   7   9      211.48      158.37      8.91 o 
 -13   7   9       60.55       58.20      6.18 o 
 -12   7   9      283.63      257.74      8.63 o 
 -11   7   9      353.29      365.27      9.50 o 
 -10   7   9      142.64      134.61      6.93 o 
  -9   7   9      694.49      627.56     11.93 o 
  -8   7   9      132.87      126.62      6.82 o 
  -7   7   9        9.07       14.52      4.27 o 
  -6   7   9      179.53      154.97      6.43 o 
  -5   7   9     1634.70     1607.15     20.95 o 
  -4   7   9     1949.64     1858.37     19.23 o 
  -3   7   9     1081.03     1047.44     13.57 o 
  -2   7   9      256.19      290.96      8.22 o 
  -1   7   9     1354.63     1241.01     15.90 o 
   0   7   9       88.33       71.08      5.67 o 
   1   7   9     1907.81     1813.47     23.52 o 
   2   7   9        7.77       14.60      4.88 o 
   3   7   9      666.39      654.38     12.25 o 
   4   7   9     1969.26     1923.13     29.73 o 
   5   7   9      506.93      424.35     10.95 o 
   6   7   9       10.72       15.55      6.36 o 
   7   7   9      634.09      580.98     15.64 o 
   8   7   9        0.98       -5.93      5.93 o 
   9   7   9       20.23       35.57      7.05 o 
  10   7   9      207.15      213.10     10.22 o 
  11   7   9      109.60      119.31      9.01 o 
  12   7   9      232.84      198.61     19.76 o 
  13   7   9      116.29      111.30     16.01 o 
  14   7   9       36.96       32.91     15.83 o 
  15   7   9       13.17      -15.36     16.66 o 
 -19   8   9      290.95      292.12     15.98 o 
 -18   8   9        5.99       -0.22      9.33 o 
 -17   8   9        0.32       -7.38      8.67 o 
 -16   8   9       88.02       99.34     10.23 o 
 -15   8   9      699.19      713.40     18.86 o 
 -14   8   9        1.43        9.42      6.97 o 
 -13   8   9        5.92       11.11      6.44 o 
 -12   8   9      259.61      252.57     10.71 o 
 -11   8   9       92.56       73.86      7.64 o 
 -10   8   9      172.00      157.82      8.91 o 
  -9   8   9       32.08       22.96      6.44 o 
  -8   8   9       19.16       10.59      5.69 o 
  -7   8   9        0.70       -5.64      5.64 o 
  -6   8   9      101.03      106.78      7.09 o 
  -5   8   9       40.93       39.85      5.61 o 
  -4   8   9      114.64      106.62      7.11 o 
  -3   8   9      983.35      967.06     16.36 o 
  -2   8   9      674.73      729.50     15.32 o 
  -1   8   9      121.29      119.08      8.05 o 
   0   8   9      227.90      184.37      9.11 o 
   1   8   9      755.18      776.51     16.52 o 
   2   8   9        0.55        3.59      6.74 o 
   3   8   9     1846.99     1771.35     26.56 o 
   4   8   9        8.07       -2.16      6.51 o 
   5   8   9     1368.40     1375.79     42.14 o 
   6   8   9      276.33      283.95     21.05 o 
   7   8   9       33.62       52.47      9.05 o 
   8   8   9       10.96       -0.85      8.82 o 
   9   8   9      260.68      241.42     15.92 o 
  10   8   9      226.74      229.32     13.39 o 
  11   8   9        0.07       -2.99     18.23 o 
  12   8   9       25.41       -6.49     14.10 o 
  13   8   9        1.31       13.36     22.27 o 
  14   8   9       40.41       40.60     17.47 o 
 -18   9   9      384.93      394.52     18.65 o 
 -17   9   9       15.31       21.31     10.38 o 
 -16   9   9        1.09        1.21      9.41 o 
 -15   9   9       18.96       23.84      9.54 o 
 -14   9   9       51.93       58.80     10.48 o 
 -13   9   9        5.96        7.02      7.55 o 
 -12   9   9        1.88        6.20      8.09 o 
 -11   9   9      176.96      200.30     13.15 o 
 -10   9   9      237.00      248.19     13.24 o 
  -9   9   9       47.94       56.40      9.91 o 
  -8   9   9      215.69      196.64     12.01 o 
  -7   9   9       56.15       37.64      9.21 o 
  -6   9   9       29.59       30.85      8.40 o 
  -5   9   9      425.97      444.56     14.61 o 
  -4   9   9      212.99      191.00      9.62 o 
  -3   9   9      612.26      605.06     15.01 o 
  -2   9   9        4.46       -0.69      7.37 o 
  -1   9   9       36.27       28.62      6.75 o 
   0   9   9      439.40      382.54     12.80 o 
   1   9   9       81.74       79.03      7.94 o 
   2   9   9      740.21      758.68     17.33 o 
   3   9   9       82.87       79.56      9.04 o 
   4   9   9        0.60       -4.94     11.97 o 
   5   9   9       74.42       54.59     10.60 o 
   6   9   9       59.57       63.76     11.02 o 
   7   9   9      718.56      673.33     22.26 o 
   8   9   9      134.91      141.00     12.99 o 
   9   9   9      116.22      144.32     12.48 o 
  10   9   9      132.50      128.76     15.96 o 
  11   9   9       29.83       25.24     17.62 o 
  12   9   9      139.33      130.72     20.47 o 
  13   9   9      348.79      364.73     38.39 o 
 -16  10   9        9.74       26.46     10.32 o 
 -15  10   9       62.27       60.23     11.28 o 
 -14  10   9       96.18       91.22     11.45 o 
 -13  10   9       70.01       89.85     17.69 o 
 -12  10   9      167.80      194.72     13.05 o 
 -11  10   9       95.53      100.41     10.57 o 
 -10  10   9        2.67        5.47      8.69 o 
  -9  10   9        9.37       12.02     10.04 o 
  -8  10   9        6.78       -4.73      8.50 o 
  -7  10   9      420.77      413.42     17.09 o 
  -6  10   9       43.30       33.63      9.81 o 
  -5  10   9       81.37       67.53     10.22 o 
  -4  10   9       68.54       72.02     11.33 o 
  -3  10   9       29.56       10.35      7.98 o 
  -2  10   9      404.53      389.72     13.57 o 
  -1  10   9      171.66      172.15     10.20 o 
   0  10   9       56.90       88.74     10.81 o 
   1  10   9        6.49       -7.06      7.65 o 
   2  10   9      620.53      596.84     18.18 o 
   3  10   9       67.99       54.97     10.76 o 
   4  10   9       53.75       69.39     13.91 o 
   5  10   9        0.88       19.19     10.37 o 
   6  10   9        0.00       26.71     10.16 o 
   7  10   9        0.44        8.30      9.92 o 
   8  10   9       55.28       48.99     11.68 o 
   9  10   9        8.55       15.33     12.56 o 
  10  10   9       65.85      116.78     31.02 o 
  11  10   9      139.78      179.53     57.79 o 
 -14  11   9        8.58        7.98     10.07 o 
 -13  11   9        6.75        7.54      9.57 o 
 -12  11   9        0.24       -9.32      9.32 o 
 -11  11   9        5.18        4.87      9.95 o 
 -10  11   9       36.52       39.01     10.14 o 
  -9  11   9      149.41      150.94     13.16 o 
  -8  11   9      127.42      113.01     12.15 o 
  -7  11   9       34.88       38.05     15.15 o 
  -6  11   9       22.88        8.72      9.95 o 
  -5  11   9       24.37       31.64     15.27 o 
  -4  11   9       29.12       31.95     10.17 o 
  -3  11   9        1.59        2.67     13.44 o 
  -2  11   9       72.23       70.94     10.58 o 
  -1  11   9       23.29       37.40     10.10 o 
   0  11   9       47.19       47.16      9.48 o 
   1  11   9        9.31       24.61      9.84 o 
   2  11   9      166.11      156.61     13.73 o 
   3  11   9       41.83       25.92     11.73 o 
   4  11   9       42.77       10.26     16.28 o 
   5  11   9       42.64       52.20     14.04 o 
   6  11   9       93.74      110.68     13.82 o 
   7  11   9       45.80       55.75     12.89 o 
   8  11   9      595.02      653.09     33.40 o 
   9  11   9      125.41      120.38     21.23 o 
 -11  12   9       11.79        5.86     10.18 o 
 -10  12   9      411.64      408.92     17.85 o 
  -9  12   9        0.05       -9.72      9.72 o 
  -8  12   9      112.79      109.95     13.57 o 
  -7  12   9       99.15      108.49     12.83 o 
  -6  12   9      155.17      150.68     14.45 o 
  -5  12   9       69.18       84.66     13.61 o 
  -4  12   9       59.29       58.86     12.73 o 
  -3  12   9        2.31        3.33     15.30 o 
  -2  12   9      106.85       97.40     18.83 o 
  -1  12   9       33.64       46.75     16.02 o 
   0  12   9        0.37        2.53     13.40 o 
   1  12   9        1.60       -7.20     11.31 o 
   2  12   9      123.27      124.40     14.04 o 
   3  12   9        9.29        6.96     11.34 o 
   4  12   9      584.35      644.65     25.57 o 
   5  12   9       21.03       -0.90     11.65 o 
   6  12   9      207.81      210.96     17.45 o 
  -7  13   9      251.93      272.10     20.20 o 
  -6  13   9       61.11       82.14     18.98 o 
  -5  13   9        0.01       -0.08     14.85 o 
  -4  13   9      319.25      304.11     43.48 o 
  -3  13   9        7.58       15.51     15.75 o 
  -2  13   9      140.55      119.81     21.09 o 
  -1  13   9        0.31      -15.34     16.46 o 
   0  13   9      925.07      864.37    116.17 o 
   1  13   9      249.23      243.67     26.98 o 
   2  13   9      178.76      198.93     23.34 o 
 -22   0  10      137.75      140.94     10.22 o 
 -20   0  10       19.02        7.03      6.23 o 
 -18   0  10     1868.65     1956.60     27.26 o 
 -16   0  10     1162.81     1154.00     15.36 o 
 -14   0  10      109.92      149.98      4.80 o 
 -12   0  10        0.13        0.08      1.82 o 
 -10   0  10      319.49      296.51      7.54 o 
  -8   0  10      685.39      691.27     10.43 o 
  -6   0  10     1956.74     1891.32     30.25 o 
  -4   0  10     5683.29     6284.53     59.05 o 
  -2   0  10      306.92      321.61      5.38 o 
   0   0  10    11183.11    11816.85     96.44 o 
   2   0  10     2148.08     2287.80     22.79 o 
   4   0  10       16.07        9.35      3.54 o 
   6   0  10     2388.34     2407.28     27.47 o 
   8   0  10      382.44      389.05     14.68 o 
  10   0  10        6.93        4.40      8.17 o 
  12   0  10      555.47      615.66     20.16 o 
  14   0  10      131.69      133.64     14.68 o 
  16   0  10      146.07      153.65     33.08 o 
  18   0  10      177.12      171.78     28.58 o 
 -23   1  10       33.50       41.62      7.44 o 
 -22   1  10      317.31      358.10      9.92 o 
 -21   1  10       53.08       67.22      5.81 o 
 -20   1  10      220.81      216.85      7.10 o 
 -19   1  10      117.99      109.38      5.23 o 
 -18   1  10      104.54      108.88      4.97 o 
 -17   1  10      458.49      484.58      8.25 o 
 -16   1  10       83.98       85.40      3.66 o 
 -15   1  10      137.89      119.49      3.48 o 
 -14   1  10       47.20       70.08      2.57 o 
 -13   1  10     1163.20     1120.70     10.12 o 
 -12   1  10      256.93      274.44      3.92 o 
 -11   1  10        9.72        5.81      1.96 o 
 -10   1  10     1816.22     1854.05     18.81 o 
  -9   1  10       21.42       13.05      1.46 o 
  -8   1  10     2141.73     2387.95     25.09 o 
  -7   1  10      210.29      173.08      3.09 o 
  -6   1  10       42.99       61.62      1.80 o 
  -5   1  10      158.29      184.62      2.88 o 
  -4   1  10     2145.58     2101.21     16.10 o 
  -3   1  10       95.01       68.40      2.39 o 
  -2   1  10       95.05      128.65      2.86 o 
  -1   1  10     2426.04     2591.55     16.34 o 
   0   1  10      850.72      899.59      7.94 o 
   1   1  10      427.98      444.18      5.61 o 
   2   1  10       22.05       43.97      2.52 o 
   3   1  10       50.44       58.34      2.92 o 
   4   1  10       58.76       83.42      3.29 o 
   5   1  10      248.80      269.87      5.84 o 
   6   1  10       62.95       40.74      3.59 o 
   7   1  10       13.04        4.98      3.95 o 
   8   1  10      135.33      127.37      6.05 o 
   9   1  10       50.42       49.23      5.66 o 
  10   1  10     2585.07     2360.91     27.87 o 
  11   1  10        3.36       -1.96      6.01 o 
  12   1  10       31.57       18.91      6.48 o 
  13   1  10      156.10      151.75      9.00 o 
  14   1  10      312.42      325.43     13.85 o 
  15   1  10       72.61       75.75     12.00 o 
  16   1  10      123.18      148.49     14.64 o 
  17   1  10      148.51      141.18     19.24 o 
  18   1  10        3.39       -4.85     12.28 o 
 -23   2  10      462.08      484.03     13.84 o 
 -22   2  10       42.27       44.17      6.96 o 
 -21   2  10      148.62      141.19      6.79 o 
 -20   2  10       26.53       26.29      4.97 o 
 -19   2  10      134.71      144.67      8.44 o 
 -18   2  10      221.08      208.05      6.15 o 
 -17   2  10        0.91        2.02      3.52 o 
 -16   2  10      294.94      316.20      7.20 o 
 -15   2  10      616.53      603.69      7.43 o 
 -14   2  10       10.91       -0.60      2.31 o 
 -13   2  10      381.24      393.51      5.19 o 
 -12   2  10       39.51       33.81      2.00 o 
 -11   2  10        6.29        3.44      1.49 o 
 -10   2  10      108.32      127.56      2.87 o 
  -9   2  10       15.95       14.21      1.36 o 
  -8   2  10      884.31      854.10      7.65 o 
  -7   2  10       79.52       70.88      1.88 o 
  -6   2  10       15.36       29.68      1.98 o 
  -5   2  10      328.41      336.69      4.44 o 
  -4   2  10     1559.32     1718.39     14.50 o 
  -3   2  10        6.76        2.41      1.66 o 
  -2   2  10      558.25      592.89      6.10 o 
  -1   2  10       84.27      100.46      3.40 o 
   0   2  10     2516.24     2710.55     18.66 o 
   1   2  10       29.17       22.02      2.50 o 
   2   2  10       45.73       68.30      3.09 o 
   3   2  10      560.50      527.63      7.08 o 
   4   2  10        3.99        2.80      2.47 o 
   5   2  10       67.24       75.46      3.79 o 
   6   2  10      208.62      252.89      6.48 o 
   7   2  10      340.35      370.96      8.69 o 
   8   2  10       29.13       44.60      4.81 o 
   9   2  10      402.28      419.65     11.13 o 
  10   2  10       54.75       85.44      8.22 o 
  11   2  10      131.16      107.62      7.80 o 
  12   2  10      521.06      538.73     14.20 o 
  13   2  10     1685.34     1653.30     24.95 o 
  14   2  10      206.86      192.22     12.00 o 
  15   2  10      556.20      541.34     21.43 o 
  16   2  10       89.32       85.76     21.87 o 
  17   2  10       24.36       22.49     12.73 o 
  18   2  10       52.01       67.35     13.46 o 
 -23   3  10      175.21      179.41      9.59 o 
 -22   3  10      662.35      707.49     15.80 o 
 -21   3  10        3.08        0.00      5.22 o 
 -20   3  10      221.13      221.71      7.58 o 
 -19   3  10       63.71       60.09      5.19 o 
 -18   3  10        7.93        6.70      4.01 o 
 -17   3  10      200.43      204.94      6.01 o 
 -16   3  10        1.26       -3.34      3.34 o 
 -15   3  10      725.34      659.65     10.93 o 
 -14   3  10       93.15       87.21      3.90 o 
 -13   3  10     1112.87     1059.77     11.53 o 
 -12   3  10       41.06       39.53      2.82 o 
 -11   3  10      828.60      761.61      7.94 o 
 -10   3  10      737.75      764.77      7.06 o 
  -9   3  10       68.88       89.62      2.48 o 
  -8   3  10       49.47       53.72      2.23 o 
  -7   3  10      432.41      471.26      5.60 o 
  -6   3  10      295.49      243.44      3.90 o 
  -5   3  10      365.94      363.99      4.74 o 
  -4   3  10       50.01       45.38      2.69 o 
  -3   3  10      196.40      207.36      4.16 o 
  -2   3  10     1325.81     1304.26     11.24 o 
  -1   3  10     1366.24     1425.08     11.68 o 
   0   3  10      391.27      358.62      5.83 o 
   1   3  10      718.82      745.65      8.18 o 
   2   3  10       41.35       22.22      2.72 o 
   3   3  10       72.38       86.28      3.67 o 
   4   3  10      732.58      800.40      8.69 o 
   5   3  10      491.47      551.79      8.37 o 
   6   3  10        0.96       -2.63      3.86 o 
   7   3  10      372.37      387.19      8.99 o 
   8   3  10      166.90      158.86      6.55 o 
   9   3  10       33.24       53.40      7.84 o 
  10   3  10        6.40        4.34      6.08 o 
  11   3  10       24.36        6.45      6.27 o 
  12   3  10       83.29       93.19      8.69 o 
  13   3  10       37.67       40.18      7.75 o 
  14   3  10      179.87      148.66     11.23 o 
  15   3  10      194.39      192.75     15.49 o 
  16   3  10      139.45      137.66     14.77 o 
  17   3  10       63.04       68.77     13.34 o 
 -22   4  10       93.27      109.09      8.52 o 
 -21   4  10       32.53       37.46      6.51 o 
 -20   4  10       48.73       53.95      6.60 o 
 -19   4  10      101.15      117.18      6.21 o 
 -18   4  10       85.77       75.88      5.54 o 
 -17   4  10        3.44        6.99      4.38 o 
 -16   4  10       11.21       14.81      3.83 o 
 -15   4  10      175.47      142.07      7.14 o 
 -14   4  10        2.68       -0.86      4.04 o 
 -13   4  10     1211.03     1169.92     13.21 o 
 -12   4  10      216.50      185.06      5.07 o 
 -11   4  10       22.82       14.76      2.61 o 
 -10   4  10      539.50      539.43      7.39 o 
  -9   4  10        0.12        7.65      2.47 o 
  -8   4  10      176.25      174.61      4.43 o 
  -7   4  10      128.30      129.62      3.54 o 
  -6   4  10       45.76       55.45      2.68 o 
  -5   4  10      177.43      147.82      3.39 o 
  -4   4  10      121.33      125.20      4.00 o 
  -3   4  10     2816.49     2891.17     23.25 o 
  -2   4  10      314.08      335.88      5.76 o 
  -1   4  10      150.39      114.54      3.94 o 
   0   4  10     1590.25     1765.65     15.62 o 
   1   4  10      495.93      485.51      7.55 o 
   2   4  10     1746.20     1823.39     15.37 o 
   3   4  10       43.99       72.37      3.79 o 
   4   4  10      442.88      476.12      8.25 o 
   5   4  10       83.35      103.87      5.38 o 
   6   4  10       47.36       63.60      6.00 o 
   7   4  10      436.91      398.80      9.42 o 
   8   4  10       10.31       11.18      5.17 o 
   9   4  10      603.42      581.56     13.12 o 
  10   4  10       23.04       15.23      6.16 o 
  11   4  10        2.74       -3.24      5.86 o 
  12   4  10      192.22      164.45      9.10 o 
  13   4  10       50.04       45.22      8.37 o 
  14   4  10        0.69       -5.19      9.66 o 
  15   4  10        1.98       -9.34     11.80 o 
  16   4  10       64.69       73.60     22.70 o 
  17   4  10        3.45       16.72     13.32 o 
 -22   5  10        2.90       -7.26      7.26 o 
 -21   5  10      212.42      237.15     10.78 o 
 -20   5  10       21.64       13.42      6.42 o 
 -19   5  10       92.32       73.87      6.54 o 
 -18   5  10        4.48       -0.39      5.01 o 
 -17   5  10      608.93      577.48     11.02 o 
 -16   5  10        1.10       -4.58      4.58 o 
 -15   5  10       31.17       32.94      4.62 o 
 -14   5  10      220.52      189.48      6.00 o 
 -13   5  10       19.17       14.91      3.66 o 
 -12   5  10       70.07       62.83      4.66 o 
 -11   5  10      126.67      129.09      5.28 o 
 -10   5  10      444.19      431.24      7.93 o 
  -9   5  10       46.64       71.93      4.18 o 
  -8   5  10      215.20      266.18      6.32 o 
  -7   5  10      160.61      188.91      5.74 o 
  -6   5  10      693.57      721.76      8.45 o 
  -5   5  10      985.88     1016.03     10.80 o 
  -4   5  10       13.52        9.96      2.93 o 
  -3   5  10      147.47      146.77      4.34 o 
  -2   5  10      448.95      426.49      7.02 o 
  -1   5  10     1946.42     1978.97     17.38 o 
   0   5  10      338.05      299.39      6.51 o 
   1   5  10      271.78      281.96      6.58 o 
   2   5  10     1560.86     1439.77     14.72 o 
   3   5  10       15.64       32.80      4.11 o 
   4   5  10        4.48       -0.03      4.07 o 
   5   5  10        0.80        1.93      4.23 o 
   6   5  10        6.22       -3.50      4.47 o 
   7   5  10       17.82        2.18      4.65 o 
   8   5  10     1179.40     1110.74     19.45 o 
   9   5  10       12.85       24.71      6.25 o 
  10   5  10      104.79      116.29      8.19 o 
  11   5  10        6.47        7.94      6.40 o 
  12   5  10      200.51      216.20     10.33 o 
  13   5  10      145.30      162.73     12.48 o 
  14   5  10      300.51      319.22     17.51 o 
  15   5  10       14.20        3.82     15.56 o 
  16   5  10      360.85      424.78     24.50 o 
 -21   6  10       99.46      131.15      9.77 o 
 -20   6  10       23.66       22.24      7.63 o 
 -19   6  10      169.74      200.06      9.50 o 
 -18   6  10       39.12       28.74      6.45 o 
 -17   6  10       19.88       10.33      5.54 o 
 -16   6  10      265.09      272.13      8.84 o 
 -15   6  10      792.79      710.54     12.81 o 
 -14   6  10       88.20       82.20      5.56 o 
 -13   6  10        2.76        5.49      4.40 o 
 -12   6  10      649.40      660.27     11.69 o 
 -11   6  10      647.55      562.17     10.82 o 
 -10   6  10        1.25       -0.08      4.14 o 
  -9   6  10     1090.18     1105.23     14.87 o 
  -8   6  10     1452.77     1423.72     16.17 o 
  -7   6  10      200.36      191.96      5.71 o 
  -6   6  10      314.43      261.81      6.38 o 
  -5   6  10        1.58        2.50      2.73 o 
  -4   6  10      151.74      172.76      5.72 o 
  -3   6  10      187.55      158.78      5.61 o 
  -2   6  10      648.12      585.79      9.15 o 
  -1   6  10      129.33       90.71      4.26 o 
   0   6  10     1377.54     1395.63     15.30 o 
   1   6  10      477.92      491.78      9.55 o 
   2   6  10     3596.89     3411.72     34.29 o 
   3   6  10       41.72       51.40      6.39 o 
   4   6  10       86.07       76.37      6.32 o 
   5   6  10        1.80       -4.78      4.78 o 
   6   6  10       70.94       78.76      6.05 o 
   7   6  10       15.29       -0.01      6.48 o 
   8   6  10       12.58       13.33      6.32 o 
   9   6  10      265.61      281.74     10.77 o 
  10   6  10      106.81       87.79      8.22 o 
  11   6  10      205.12      198.71     10.29 o 
  12   6  10        4.24        0.24      8.09 o 
  13   6  10      558.09      569.24     26.72 o 
  14   6  10      364.81      380.51     23.29 o 
  15   6  10        1.59       17.54     16.45 o 
  16   6  10       14.12       44.11     25.52 o 
 -20   7  10       16.85        3.73      8.46 o 
 -19   7  10       45.47       42.54      7.90 o 
 -18   7  10      379.69      407.25     13.61 o 
 -17   7  10       10.13        7.54      8.44 o 
 -16   7  10      359.84      380.73     12.77 o 
 -15   7  10      119.93      130.42      8.48 o 
 -14   7  10      345.83      328.01      9.86 o 
 -13   7  10      404.16      351.84     10.61 o 
 -12   7  10     3717.46     3485.57     33.33 o 
 -11   7  10      541.53      574.62     11.98 o 
 -10   7  10       83.48       81.93      6.14 o 
  -9   7  10      314.30      291.16      8.99 o 
  -8   7  10      119.42       97.09      5.86 o 
  -7   7  10      317.65      362.08     10.04 o 
  -6   7  10      200.42      218.20      7.98 o 
  -5   7  10     1178.57     1202.88     15.44 o 
  -4   7  10      233.09      262.97      7.23 o 
  -3   7  10      605.97      594.29     11.04 o 
  -2   7  10       20.76       22.07      4.41 o 
  -1   7  10        4.02       10.36      4.63 o 
   0   7  10      631.11      639.48     17.02 o 
   1   7  10       73.65       86.38      6.80 o 
   2   7  10       87.63       82.09      6.95 o 
   3   7  10      212.22      209.83      8.55 o 
   4   7  10        8.16        9.95      6.01 o 
   5   7  10       67.71       59.19      7.03 o 
   6   7  10       32.05       20.26      7.71 o 
   7   7  10       24.49       21.29      7.08 o 
   8   7  10      381.54      321.84     12.04 o 
   9   7  10      272.85      292.49     13.41 o 
  10   7  10      205.73      205.41     11.07 o 
  11   7  10       99.80      113.65     11.39 o 
  12   7  10       71.97       74.51     17.33 o 
  13   7  10        9.28       45.07     16.59 o 
  14   7  10      184.13      193.77     22.50 o 
  15   7  10      493.95      551.34     33.77 o 
 -19   8  10      125.59      101.49     12.03 o 
 -18   8  10     1112.59     1128.38     30.96 o 
 -17   8  10      148.89      181.13     11.67 o 
 -16   8  10       49.42       54.11      8.91 o 
 -15   8  10      330.26      307.34     13.06 o 
 -14   8  10      527.65      538.45     13.82 o 
 -13   8  10        3.89        6.85      6.65 o 
 -12   8  10      389.82      374.74     12.70 o 
 -11   8  10      515.79      518.42     17.96 o 
 -10   8  10      122.59       97.08      7.78 o 
  -9   8  10      131.11      117.36      8.15 o 
  -8   8  10       22.48       10.48      6.34 o 
  -7   8  10      517.15      515.74     17.79 o 
  -6   8  10      453.33      461.24     12.69 o 
  -5   8  10      127.76      124.48      7.33 o 
  -4   8  10      109.87      105.72      6.94 o 
  -3   8  10      138.90      137.27      8.20 o 
  -2   8  10       60.92       62.25      7.76 o 
  -1   8  10      195.26      188.00      9.21 o 
   0   8  10       72.22       68.82      8.50 o 
   1   8  10      349.05      343.56     12.25 o 
   2   8  10     2315.42     2129.42     30.03 o 
   3   8  10       19.28       13.14      6.67 o 
   4   8  10       30.65       33.02      7.30 o 
   5   8  10       36.07       24.96      9.56 o 
   6   8  10       12.99        8.92      8.42 o 
   7   8  10       98.00       99.89      9.98 o 
   8   8  10      240.43      264.80     12.35 o 
   9   8  10       54.12       62.31      9.27 o 
  10   8  10      246.69      218.88     12.67 o 
  11   8  10      552.52      605.17     23.27 o 
  12   8  10      275.12      296.70     27.58 o 
  13   8  10       34.03       37.47     17.33 o 
  14   8  10       54.09       24.62     17.47 o 
 -18   9  10      517.31      591.01     25.75 o 
 -17   9  10      142.80      152.82     13.58 o 
 -16   9  10      115.92      100.14     11.42 o 
 -15   9  10       18.55       16.75      8.90 o 
 -14   9  10        5.59       13.27      9.57 o 
 -13   9  10        5.59       -0.65      7.40 o 
 -12   9  10      467.21      467.37     19.69 o 
 -11   9  10      191.72      215.48     16.03 o 
 -10   9  10      312.71      320.14     14.82 o 
  -9   9  10       84.23      108.23     10.30 o 
  -8   9  10      106.13      135.47     10.92 o 
  -7   9  10       13.23        6.56      7.46 o 
  -6   9  10      769.39      754.07     20.62 o 
  -5   9  10      396.20      401.09     26.46 o 
  -4   9  10       86.03       77.59      8.62 o 
  -3   9  10        7.00       -0.75      6.31 o 
  -2   9  10        9.55       15.93      6.63 o 
  -1   9  10       57.06       42.27      7.30 o 
   0   9  10       68.13       82.50      7.85 o 
   1   9  10      212.02      221.95     10.80 o 
   2   9  10      299.49      282.03     11.88 o 
   3   9  10       26.74       27.82      8.20 o 
   4   9  10      168.64      154.98     12.93 o 
   5   9  10      670.11      638.30     21.48 o 
   6   9  10        4.96       14.06      9.73 o 
   7   9  10        0.07        3.06      9.67 o 
   8   9  10        6.19       33.31     10.05 o 
   9   9  10       12.90        2.94     11.04 o 
  10   9  10      209.64      213.40     17.99 o 
  11   9  10       75.89       59.72     21.43 o 
  12   9  10       11.82       -7.07     16.18 o 
 -16  10  10       22.93       21.52     10.60 o 
 -15  10  10       74.21       88.44     13.98 o 
 -14  10  10       11.09       29.76      9.36 o 
 -13  10  10        0.04        0.20      9.16 o 
 -12  10  10        0.95        5.60     13.53 o 
 -11  10  10      288.62      293.97     15.49 o 
 -10  10  10       24.44       26.85      9.75 o 
  -9  10  10       14.48       13.30      9.39 o 
  -8  10  10      240.42      229.29     14.28 o 
  -7  10  10       89.22       89.68     11.48 o 
  -6  10  10       15.83       28.01      9.67 o 
  -5  10  10        3.85       -3.19      8.49 o 
  -4  10  10        6.54        6.17      8.72 o 
  -3  10  10      161.36      133.76     11.12 o 
  -2  10  10       52.94       52.04      8.78 o 
  -1  10  10      174.56      180.46     10.39 o 
   0  10  10      203.08      213.79     15.84 o 
   1  10  10      111.14      104.20     10.22 o 
   2  10  10       53.14       42.05      9.18 o 
   3  10  10      171.78      149.41     12.83 o 
   4  10  10      950.47      959.48     26.13 o 
   5  10  10       29.04       43.58     11.12 o 
   6  10  10       19.01       17.64     10.51 o 
   7  10  10       21.50        1.10     10.26 o 
   8  10  10       92.12       86.17     14.21 o 
   9  10  10       10.01       30.16     14.02 o 
  10  10  10        9.91       -9.99     25.12 o 
  11  10  10       24.87       23.99     18.18 o 
 -14  11  10      184.85      176.84     14.86 o 
 -13  11  10      158.84      163.72     14.13 o 
 -12  11  10        2.86        0.63     15.86 o 
 -11  11  10      227.96      212.36     13.62 o 
 -10  11  10       21.27       25.10     11.97 o 
  -9  11  10        7.48        9.85     10.37 o 
  -8  11  10      284.06      322.23     16.41 o 
  -7  11  10       71.86       65.83     11.07 o 
  -6  11  10      165.30      165.38     14.09 o 
  -5  11  10      738.18      719.18     32.48 o 
  -4  11  10      109.46      101.90     12.54 o 
  -3  11  10      573.09      645.72     21.63 o 
  -2  11  10       77.67      107.65     12.27 o 
  -1  11  10       53.90       56.03     10.63 o 
   0  11  10      215.20      191.25     13.25 o 
   1  11  10       69.75       87.96     11.71 o 
   2  11  10      210.78      212.28     15.66 o 
   3  11  10       67.71       81.10     11.81 o 
   4  11  10       12.47       24.57     11.20 o 
   5  11  10       19.06       39.67     13.86 o 
   6  11  10      411.70      425.04     20.70 o 
   7  11  10      327.88      366.78     20.23 o 
   8  11  10        5.46        3.96     13.90 o 
 -11  12  10       68.18       62.52     11.49 o 
 -10  12  10      179.45      215.23     14.78 o 
  -9  12  10      529.99      521.70     28.69 o 
  -8  12  10      114.85       95.94     13.63 o 
  -7  12  10        0.33       -5.65     10.16 o 
  -6  12  10        0.05      -11.02     11.02 o 
  -5  12  10       26.35       30.92     11.13 o 
  -4  12  10      351.64      391.96     21.77 o 
  -3  12  10       59.26       66.99     13.69 o 
  -2  12  10       95.09      103.17     27.15 o 
  -1  12  10        8.92       -4.03     44.51 o 
   0  12  10       22.05       -1.45     11.69 o 
   1  12  10       52.08       60.68     13.88 o 
   2  12  10       53.41       52.01     14.48 o 
   3  12  10      104.15      129.56     18.46 o 
   4  12  10      167.40      215.08     16.77 o 
   5  12  10        0.06        0.68     22.40 o 
   6  12  10       53.34       67.04     14.90 o 
  -6  13  10      163.09      183.82     33.61 o 
  -5  13  10        0.92       25.16     16.14 o 
  -4  13  10       20.67       14.91     31.86 o 
  -3  13  10      910.42      916.42     41.29 o 
  -2  13  10      148.52      141.09     21.51 o 
  -1  13  10      456.58      458.29     30.88 o 
   0  13  10       33.71       -5.19     24.49 o 
   1  13  10       44.12       37.82     17.14 o 
 -23   0  11        7.90        4.11      7.64 o 
 -21   0  11      302.37      321.77     12.65 o 
 -19   0  11      285.63      303.32     10.13 o 
 -17   0  11      273.28      275.71      8.33 o 
 -15   0  11      720.71      764.52     10.44 o 
 -13   0  11     1515.80     1459.16     16.88 o 
 -11   0  11      791.44      790.70     28.18 o 
  -9   0  11      236.19      236.91     11.87 o 
  -7   0  11      583.79      692.34     10.12 o 
  -5   0  11      105.48      108.04      3.07 o 
  -3   0  11      564.14      626.59     10.65 o 
  -1   0  11      180.01      201.64      4.91 o 
   1   0  11    12321.90    13002.20    106.71 o 
   3   0  11      325.70      339.13      8.33 o 
   5   0  11      554.25      569.95     11.47 o 
   7   0  11      938.49      948.94     19.02 o 
   9   0  11      376.81      384.61     15.94 o 
  11   0  11     2531.98     2401.16     45.10 o 
  13   0  11     1913.27     1881.07     45.37 o 
  15   0  11       12.40       17.82     15.15 o 
  17   0  11        6.52      -13.68     40.83 o 
 -23   1  11       40.17       50.25      6.16 o 
 -22   1  11        3.30       -1.94      5.27 o 
 -21   1  11     1144.81     1245.60     16.42 o 
 -20   1  11      202.69      194.20      7.29 o 
 -19   1  11        1.02       -3.50      4.98 o 
 -18   1  11        8.59        2.63      4.75 o 
 -17   1  11       39.76       48.73      3.48 o 
 -16   1  11        0.59       -2.45      2.45 o 
 -15   1  11        0.01       -0.16      2.07 o 
 -14   1  11       55.23       57.75      2.15 o 
 -13   1  11     1049.34      966.56      9.33 o 
 -12   1  11       91.66       82.72      2.59 o 
 -11   1  11      380.32      369.54      5.48 o 
 -10   1  11      311.36      311.35      4.65 o 
  -9   1  11       13.81        3.62      1.36 o 
  -8   1  11       11.91       15.47      1.34 o 
  -7   1  11      540.99      497.44      6.34 o 
  -6   1  11        4.52        9.06      1.40 o 
  -5   1  11       90.38      107.63      2.56 o 
  -4   1  11     2499.03     2671.77     18.48 o 
  -3   1  11    10967.47    12336.79     88.93 o 
  -2   1  11       28.63       26.69      1.94 o 
  -1   1  11      842.25      890.58      7.89 o 
   0   1  11      373.92      347.63      4.77 o 
   1   1  11       82.73       74.61      2.86 o 
   2   1  11        2.17        3.77      2.57 o 
   3   1  11      116.84       84.00      3.55 o 
   4   1  11        0.90       -0.61      2.68 o 
   5   1  11        1.61        1.01      2.99 o 
   6   1  11      560.97      548.50      9.84 o 
   7   1  11      307.49      314.61      8.42 o 
   8   1  11      185.03      152.56      6.50 o 
   9   1  11     2309.11     2283.20     27.03 o 
  10   1  11       19.22       18.19      6.08 o 
  11   1  11       23.60       31.48      6.97 o 
  12   1  11      127.05      146.76      8.72 o 
  13   1  11      379.49      364.85     13.31 o 
  14   1  11        8.70        1.53      8.80 o 
  15   1  11       63.95       82.57     12.38 o 
  16   1  11      596.44      563.72     23.13 o 
  17   1  11      138.73      153.47     15.50 o 
 -23   2  11      532.76      529.69     12.65 o 
 -22   2  11       22.99       19.07      5.59 o 
 -21   2  11       34.17       34.31      5.28 o 
 -20   2  11        1.80       -4.28      4.28 o 
 -19   2  11      232.45      227.42      6.79 o 
 -18   2  11      595.12      540.71      9.10 o 
 -17   2  11        4.38        5.09      3.32 o 
 -16   2  11     1720.84     1614.49     15.42 o 
 -15   2  11      282.00      304.01      5.25 o 
 -14   2  11        2.04       -0.24      2.04 o 
 -13   2  11      254.10      249.21      4.02 o 
 -12   2  11      799.76      767.49      7.75 o 
 -11   2  11       86.76       72.01      2.23 o 
 -10   2  11     1176.57     1086.76      9.29 o 
  -9   2  11        4.69        0.84      1.27 o 
  -8   2  11      234.03      241.55      3.85 o 
  -7   2  11      205.06      205.20      3.50 o 
  -6   2  11      315.15      338.32      4.51 o 
  -5   2  11     2024.07     2022.79     15.27 o 
  -4   2  11     1071.23     1086.29     12.91 o 
  -3   2  11      138.02      151.20      3.47 o 
  -2   2  11     1046.69     1220.66     10.15 o 
  -1   2  11       69.65       63.62      2.58 o 
   0   2  11      581.70      659.02      7.39 o 
   1   2  11     1148.61     1225.67     11.40 o 
   2   2  11     3352.97     3465.94     24.78 o 
   3   2  11       12.59       10.91      2.85 o 
   4   2  11       38.28       61.93      3.59 o 
   5   2  11       48.02       37.45      3.85 o 
   6   2  11       10.08       11.44      4.99 o 
   7   2  11      409.49      410.25      9.42 o 
   8   2  11       70.11       59.80      5.42 o 
   9   2  11      129.77      128.89      7.57 o 
  10   2  11        1.05        1.39      5.78 o 
  11   2  11      787.65      803.34     15.85 o 
  12   2  11        0.83       -6.11      6.11 o 
  13   2  11       66.78       76.68      8.23 o 
  14   2  11      139.87      157.70     21.36 o 
  15   2  11       79.35      102.39     14.40 o 
  16   2  11      137.71      141.82     27.79 o 
  17   2  11       43.35       65.51     17.76 o 
 -23   3  11      153.41      170.71      9.07 o 
 -22   3  11       60.00       65.43      6.48 o 
 -21   3  11       15.04       20.01      5.31 o 
 -20   3  11       13.59       12.49      4.82 o 
 -19   3  11       72.48       87.47      7.41 o 
 -18   3  11       23.95       22.07      4.20 o 
 -17   3  11      294.61      278.01      7.24 o 
 -16   3  11       95.71       87.82      4.66 o 
 -15   3  11      236.21      215.99      5.66 o 
 -14   3  11      455.90      414.51      6.35 o 
 -13   3  11      299.01      301.11      5.43 o 
 -12   3  11      144.76      166.42      4.03 o 
 -11   3  11        9.31       12.31      2.11 o 
 -10   3  11        4.26        3.61      2.01 o 
  -9   3  11      160.57      165.22      3.34 o 
  -8   3  11      421.77      464.72      5.57 o 
  -7   3  11      685.69      665.31      6.67 o 
  -6   3  11        1.50       -0.16      1.63 o 
  -5   3  11      723.46      681.99      7.29 o 
  -4   3  11        6.31        5.54      1.94 o 
  -3   3  11     1210.94     1267.79     10.91 o 
  -2   3  11       57.04       45.16      2.55 o 
  -1   3  11       84.78       84.48      3.12 o 
   0   3  11     1143.55     1208.36     11.42 o 
   1   3  11      353.40      396.39      6.10 o 
   2   3  11      111.43      110.55      3.88 o 
   3   3  11      101.96      100.48      3.98 o 
   4   3  11      135.84      147.95      5.40 o 
   5   3  11     2884.04     2803.45     26.26 o 
   6   3  11       12.96        8.04      4.23 o 
   7   3  11      282.59      312.09     11.37 o 
   8   3  11       10.84        2.80      4.68 o 
   9   3  11        7.57       12.74      5.67 o 
  10   3  11        0.12       -3.75      5.68 o 
  11   3  11       20.27       21.36      6.47 o 
  12   3  11        0.95       -8.85      9.94 o 
  13   3  11        1.91        3.84      7.06 o 
  14   3  11       24.54       20.06     13.75 o 
  15   3  11       29.03       49.59     12.17 o 
  16   3  11       11.86       10.46     14.62 o 
  17   3  11      210.43      178.74     50.86 o 
 -22   4  11       25.00       23.39      7.29 o 
 -21   4  11      144.06      169.21      8.05 o 
 -20   4  11      473.02      480.97     10.43 o 
 -19   4  11      216.26      198.57      7.15 o 
 -18   4  11        0.02       -4.13      4.29 o 
 -17   4  11      117.27      134.42      5.73 o 
 -16   4  11       97.70       86.98      5.00 o 
 -15   4  11      491.40      472.27      8.42 o 
 -14   4  11       94.64       95.53      4.19 o 
 -13   4  11      457.90      452.18      7.65 o 
 -12   4  11        6.23        9.07      3.04 o 
 -11   4  11       78.20       95.77      3.75 o 
 -10   4  11        5.52        8.08      2.61 o 
  -9   4  11     2168.26     2113.26     18.36 o 
  -8   4  11     1360.79     1465.25     14.50 o 
  -7   4  11       30.20       28.82      2.61 o 
  -6   4  11     1249.80     1226.52     11.07 o 
  -5   4  11       96.11      114.69      3.48 o 
  -4   4  11      671.45      710.76      9.05 o 
  -3   4  11        0.51       -2.10      2.50 o 
  -2   4  11        9.47        9.63      2.75 o 
  -1   4  11       83.52       93.42      3.83 o 
   0   4  11        4.80        6.10      2.89 o 
   1   4  11     1745.76     1790.27     15.14 o 
   2   4  11      193.48      165.24      4.65 o 
   3   4  11       48.77       45.30      3.79 o 
   4   4  11       35.64       46.48      4.49 o 
   5   4  11        0.53       -4.23      4.23 o 
   6   4  11       32.27       18.43      4.54 o 
   7   4  11      300.36      293.20      8.46 o 
   8   4  11       33.63       27.47      5.99 o 
   9   4  11       24.68       24.43      6.00 o 
  10   4  11       18.52       18.92      6.29 o 
  11   4  11       38.37       49.74      7.10 o 
  12   4  11        1.15        7.43      6.41 o 
  13   4  11      124.58      123.48     11.00 o 
  14   4  11      944.54      987.52     42.80 o 
  15   4  11        9.67        9.94     12.79 o 
  16   4  11       52.58       30.55     18.71 o 
 -22   5  11      260.10      314.20     14.70 o 
 -21   5  11       24.29       15.00      8.04 o 
 -20   5  11       52.78       55.37      6.63 o 
 -19   5  11       16.36       12.42      5.05 o 
 -18   5  11      199.09      187.27      7.19 o 
 -17   5  11        1.98       -2.58      4.54 o 
 -16   5  11      205.58      184.26      6.93 o 
 -15   5  11      251.59      257.61      7.36 o 
 -14   5  11      734.38      703.83     10.11 o 
 -13   5  11        0.00        0.97      3.82 o 
 -12   5  11       15.34       12.13      3.89 o 
 -11   5  11      158.71      135.50      5.40 o 
 -10   5  11      490.72      421.33      7.75 o 
  -9   5  11      178.75      192.07      6.89 o 
  -8   5  11       46.20       60.77      4.09 o 
  -7   5  11      513.40      491.74      7.71 o 
  -6   5  11      455.95      430.62      7.79 o 
  -5   5  11      596.31      611.92      7.89 o 
  -4   5  11       96.62      114.37      4.53 o 
  -3   5  11      162.24      128.14      4.64 o 
  -2   5  11     2492.35     2524.36     20.89 o 
  -1   5  11      741.58      748.16      9.66 o 
   0   5  11      489.36      459.83      7.85 o 
   1   5  11     1006.08      917.95     11.31 o 
   2   5  11       71.59       68.30      4.84 o 
   3   5  11      560.00      465.66      9.30 o 
   4   5  11      417.45      397.13      9.06 o 
   5   5  11       37.67       33.86      4.93 o 
   6   5  11      121.52      128.41      6.43 o 
   7   5  11       17.85        9.24      5.21 o 
   8   5  11      215.64      255.21      9.72 o 
   9   5  11      749.86      723.08     15.55 o 
  10   5  11      370.60      358.57     12.12 o 
  11   5  11      210.60      214.00      9.90 o 
  12   5  11      146.82      157.07      9.73 o 
  13   5  11      432.37      411.91     22.95 o 
  14   5  11        3.06       -9.18     13.87 o 
  15   5  11      112.56      149.57     22.02 o 
  16   5  11      335.79      329.41     27.01 o 
 -21   6  11       16.92       14.88      7.51 o 
 -20   6  11      202.02      228.20     10.66 o 
 -19   6  11      181.77      174.43     10.17 o 
 -18   6  11       61.30       58.63      6.62 o 
 -17   6  11        8.15        6.71      5.32 o 
 -16   6  11      252.62      230.29      8.09 o 
 -15   6  11       20.14       17.76      4.76 o 
 -14   6  11        2.46       -4.36      4.36 o 
 -13   6  11      770.53      723.12     12.28 o 
 -12   6  11       14.75       15.42      4.84 o 
 -11   6  11      111.78      104.96      5.58 o 
 -10   6  11     1471.96     1421.19     17.49 o 
  -9   6  11     1073.69     1103.20     14.90 o 
  -8   6  11      670.68      680.38     10.72 o 
  -7   6  11      373.57      322.75      7.46 o 
  -6   6  11      123.55      111.88      5.16 o 
  -5   6  11      956.22      956.24     12.50 o 
  -4   6  11     6148.88     6134.82     51.42 o 
  -3   6  11        0.23        2.90      3.73 o 
  -2   6  11        0.00       -2.22      3.50 o 
  -1   6  11       83.41       90.51      5.13 o 
   0   6  11     1379.01     1364.08     16.86 o 
   1   6  11     1557.38     1545.05     19.61 o 
   2   6  11     1464.56     1352.59     19.64 o 
   3   6  11      134.29      157.01      9.92 o 
   4   6  11      218.57      197.11      8.15 o 
   5   6  11      148.04      143.00      6.81 o 
   6   6  11      289.04      270.55      8.61 o 
   7   6  11       13.77       18.10      6.43 o 
   8   6  11      245.13      236.15     10.56 o 
   9   6  11      774.26      784.05     17.65 o 
  10   6  11      366.38      396.98     13.58 o 
  11   6  11       85.69       82.98      8.96 o 
  12   6  11       37.86       16.59     12.02 o 
  13   6  11      263.64      249.74     24.54 o 
  14   6  11       24.31       29.49     18.25 o 
  15   6  11      179.73      171.86     23.15 o 
 -20   7  11       35.44       27.19      8.80 o 
 -19   7  11        3.61        7.67      7.33 o 
 -18   7  11       15.42        7.31      7.23 o 
 -17   7  11       15.55       10.06      7.46 o 
 -16   7  11      139.07      133.94      8.50 o 
 -15   7  11       93.96      107.90      7.02 o 
 -14   7  11      181.21      154.70      8.12 o 
 -13   7  11       54.93       51.24      5.54 o 
 -12   7  11      610.56      584.07     12.09 o 
 -11   7  11      134.85      150.57      7.05 o 
 -10   7  11        8.02        1.96      4.89 o 
  -9   7  11      200.18      204.81      7.57 o 
  -8   7  11      297.71      298.86      9.22 o 
  -7   7  11      490.04      498.44     11.68 o 
  -6   7  11       72.32       68.45      6.30 o 
  -5   7  11        0.27       -4.23      4.36 o 
  -4   7  11       94.45      106.02      5.78 o 
  -3   7  11      390.17      349.28      9.70 o 
  -2   7  11        9.89       12.45      4.93 o 
  -1   7  11      707.21      618.61     13.05 o 
   0   7  11      486.40      478.58     13.48 o 
   1   7  11      682.34      675.78     13.96 o 
   2   7  11      243.03      193.36     10.81 o 
   3   7  11      385.00      399.63     13.05 o 
   4   7  11     1032.00     1009.72     19.69 o 
   5   7  11      426.48      435.14     14.21 o 
   6   7  11        1.41        5.97      7.47 o 
   7   7  11        3.04        3.81      7.86 o 
   8   7  11      188.13      195.64     11.28 o 
   9   7  11      315.93      374.86     14.36 o 
  10   7  11       78.60       75.61      9.42 o 
  11   7  11       19.51       25.44     10.80 o 
  12   7  11      175.26      210.29     22.20 o 
  13   7  11      450.97      442.55     29.57 o 
  14   7  11       23.38       -7.72     17.86 o 
 -19   8  11       43.92       39.70     10.12 o 
 -18   8  11        1.05        2.62      8.54 o 
 -17   8  11      601.45      630.78     18.04 o 
 -16   8  11      404.30      407.63     14.15 o 
 -15   8  11       79.03       78.07      7.80 o 
 -14   8  11      240.77      218.53      9.55 o 
 -13   8  11        8.88       16.40      7.00 o 
 -12   8  11        4.23        3.24      6.78 o 
 -11   8  11      177.38      166.88      9.32 o 
 -10   8  11      219.20      192.54      9.61 o 
  -9   8  11       34.78       22.96      6.81 o 
  -8   8  11       18.47       19.15      6.14 o 
  -7   8  11     2434.10     2300.19     30.48 o 
  -6   8  11      342.12      310.07     10.93 o 
  -5   8  11       32.21       24.90      6.25 o 
  -4   8  11      141.73      162.30      8.89 o 
  -3   8  11       20.14       22.84      6.30 o 
  -2   8  11      173.15      154.65      8.81 o 
  -1   8  11      387.93      419.33     12.74 o 
   0   8  11       44.03       58.37      7.15 o 
   1   8  11      300.07      294.39     11.33 o 
   2   8  11      113.58      121.74      8.83 o 
   3   8  11      306.93      276.57     11.74 o 
   4   8  11      101.09      102.71      8.58 o 
   5   8  11        7.24        8.22      7.92 o 
   6   8  11        0.90        0.98      9.99 o 
   7   8  11      216.41      260.45     12.18 o 
   8   8  11       30.43       42.92      8.50 o 
   9   8  11      283.67      315.50     13.88 o 
  10   8  11      295.14      297.88     15.68 o 
  11   8  11       30.26        2.25     10.56 o 
  12   8  11       36.53       21.31     30.24 o 
  13   8  11      111.16       68.94     19.00 o 
 -18   9  11      641.04      688.31     22.69 o 
 -17   9  11       65.80       51.21     11.18 o 
 -16   9  11        0.32        7.70      8.91 o 
 -15   9  11       38.28       21.14     10.01 o 
 -14   9  11       16.30       22.31      8.69 o 
 -13   9  11       14.66       -1.13      8.60 o 
 -12   9  11      451.88      460.40     25.64 o 
 -11   9  11       25.11       33.21      9.42 o 
 -10   9  11       62.15       52.52      9.30 o 
  -9   9  11      107.94      124.22     10.79 o 
  -8   9  11       18.96       29.70      8.49 o 
  -7   9  11      161.32      172.60     11.54 o 
  -6   9  11       18.20       21.54      8.25 o 
  -5   9  11       36.07       20.69      7.83 o 
  -4   9  11        3.57       -2.01     10.85 o 
  -3   9  11        3.52       25.15      7.36 o 
  -2   9  11      388.23      364.17     13.76 o 
  -1   9  11        7.25        4.86      6.43 o 
   0   9  11      268.08      277.35     11.58 o 
   1   9  11       65.98       62.50      8.28 o 
   2   9  11      304.45      286.49     12.12 o 
   3   9  11      266.44      251.82     12.96 o 
   4   9  11       31.22       18.75      9.49 o 
   5   9  11       80.83       60.69     10.81 o 
   6   9  11      639.38      669.77     22.46 o 
   7   9  11      437.81      447.83     18.31 o 
   8   9  11      351.70      399.88     17.44 o 
   9   9  11      307.13      289.15     25.58 o 
  10   9  11        0.79       -7.04     12.05 o 
  11   9  11       37.29       47.05     18.04 o 
  12   9  11        0.80        7.16     31.46 o 
 -16  10  11      120.87      126.76     13.89 o 
 -15  10  11        0.57        5.36      9.63 o 
 -14  10  11       16.60       20.12     12.06 o 
 -13  10  11        1.50       -8.34      8.34 o 
 -12  10  11       97.08       83.91     11.32 o 
 -11  10  11      593.56      532.94     20.00 o 
 -10  10  11      439.68      490.05     18.44 o 
  -9  10  11        9.26       17.89      9.07 o 
  -8  10  11       88.37       75.99     10.70 o 
  -7  10  11       10.00       15.16      9.08 o 
  -6  10  11      121.41      118.99     11.67 o 
  -5  10  11      102.43      113.43     11.18 o 
  -4  10  11       52.58       34.56      9.16 o 
  -3  10  11       50.28       35.01     10.85 o 
  -2  10  11       21.41       16.34      8.38 o 
  -1  10  11      107.37      123.74     11.13 o 
   0  10  11      369.80      357.16     15.83 o 
   1  10  11      492.31      478.85     16.98 o 
   2  10  11      565.79      601.36     20.97 o 
   3  10  11      102.43       65.26     11.53 o 
   4  10  11        0.79        1.58      9.68 o 
   5  10  11       67.19       59.74     11.76 o 
   6  10  11      174.42      160.48     14.20 o 
   7  10  11       20.77       19.56     11.20 o 
   8  10  11       71.54       68.88     13.65 o 
   9  10  11        7.75       15.62     11.36 o 
  10  10  11      155.87      138.66     22.90 o 
 -14  11  11        1.57        3.50     11.25 o 
 -13  11  11       21.10       12.94      9.49 o 
 -12  11  11       51.89       60.40      9.75 o 
 -11  11  11       30.34       24.23     11.05 o 
 -10  11  11       97.95      112.63     12.97 o 
  -9  11  11       30.22       46.28     11.20 o 
  -8  11  11      175.47      202.75     15.10 o 
  -7  11  11      476.44      528.73     20.19 o 
  -6  11  11      115.59      138.25     13.03 o 
  -5  11  11       86.95      115.05     12.42 o 
  -4  11  11      201.73      224.52     14.71 o 
  -3  11  11       62.79       72.78     12.12 o 
  -2  11  11       48.87       55.97     11.32 o 
  -1  11  11      109.12      107.85     14.44 o 
   0  11  11       52.06       65.76     12.09 o 
   1  11  11        0.01       -2.97     19.22 o 
   2  11  11      221.66      229.51     16.25 o 
   3  11  11      109.07      150.80     14.82 o 
   4  11  11      120.70      138.30     14.55 o 
   5  11  11      168.11      187.56     17.71 o 
   6  11  11        0.00        5.01     11.59 o 
   7  11  11      404.98      441.89     33.07 o 
   8  11  11      285.86      312.54     20.05 o 
 -11  12  11       91.94       98.52     12.02 o 
 -10  12  11      171.78      214.69     16.27 o 
  -9  12  11      260.63      286.35     19.81 o 
  -8  12  11       54.39       50.30     11.81 o 
  -7  12  11       29.32       24.99     21.20 o 
  -6  12  11        5.73       19.66     10.80 o 
  -5  12  11       41.23       39.53     11.95 o 
  -4  12  11        1.19       -1.99     10.35 o 
  -3  12  11      161.41      186.70     17.20 o 
  -2  12  11      255.70      248.88     19.40 o 
  -1  12  11       67.28       28.17     15.39 o 
   0  12  11       99.91       97.09     18.03 o 
   1  12  11       42.39       35.29     18.45 o 
   2  12  11        9.80        1.14     12.70 o 
   3  12  11       52.24       41.86     15.04 o 
   4  12  11       18.47        9.47     12.32 o 
   5  12  11       50.37       46.79     13.21 o 
  -4  13  11        0.00      -14.66     14.66 o 
  -3  13  11       30.07       15.76     16.52 o 
  -2  13  11       60.33       21.81     16.85 o 
  -1  13  11       16.68       33.11     24.49 o 
 -22   0  12      472.38      448.80     19.95 o 
 -20   0  12       71.79       65.81      6.72 o 
 -18   0  12      306.05      332.52      9.17 o 
 -16   0  12     1222.95     1186.21     14.49 o 
 -14   0  12      883.04      791.39     11.86 o 
 -12   0  12      933.78      936.52     32.67 o 
 -10   0  12     1451.88     1413.96     40.05 o 
  -8   0  12     1010.61      927.34     14.37 o 
  -6   0  12       25.33        9.96      1.82 o 
  -4   0  12     1182.69     1330.89     14.09 o 
  -2   0  12     3307.40     3919.43     34.48 o 
   0   0  12      368.27      330.63      7.72 o 
   2   0  12     1615.92     1721.60     21.53 o 
   4   0  12      901.04      984.54     15.05 o 
   6   0  12     2122.65     2095.21     30.57 o 
   8   0  12     1046.60      990.60     24.93 o 
  10   0  12      645.31      583.45     19.36 o 
  12   0  12      350.75      369.53     17.06 o 
  14   0  12     1412.20     1373.47     54.32 o 
  16   0  12       94.36       79.22     26.93 o 
 -23   1  12       35.15       39.58      7.01 o 
 -22   1  12      159.49      161.14      7.53 o 
 -21   1  12      411.57      431.25      9.47 o 
 -20   1  12       74.49      100.56      5.40 o 
 -19   1  12      140.61      137.49      5.20 o 
 -18   1  12      200.78      198.05      6.85 o 
 -17   1  12        4.75        6.37      2.90 o 
 -16   1  12       38.06       23.65      2.47 o 
 -15   1  12       45.81       36.05      2.16 o 
 -14   1  12       65.01       70.99      2.56 o 
 -13   1  12       53.31       44.36      2.35 o 
 -12   1  12      730.91      762.60      8.24 o 
 -11   1  12       49.09       65.61      2.32 o 
 -10   1  12     1141.41     1277.12     13.35 o 
  -9   1  12       88.35      101.99      2.91 o 
  -8   1  12     3919.96     3774.17     33.95 o 
  -7   1  12       30.77       19.94      1.79 o 
  -6   1  12      196.44      158.78      2.87 o 
  -5   1  12       14.39       13.17      1.91 o 
  -4   1  12     1299.66     1257.08     10.56 o 
  -3   1  12        2.00       -0.84      1.54 o 
  -2   1  12     4868.74     5195.31     32.60 o 
  -1   1  12      229.96      224.48      4.37 o 
   0   1  12      239.49      221.26      4.37 o 
   1   1  12        3.54        6.01      2.20 o 
   2   1  12      605.73      667.34      7.73 o 
   3   1  12     1062.99     1083.26     10.99 o 
   4   1  12      374.16      335.11      6.61 o 
   5   1  12      545.76      520.54     11.53 o 
   6   1  12     1101.91     1141.66     14.85 o 
   7   1  12      834.15      789.60     12.59 o 
   8   1  12       65.55       70.08      5.72 o 
   9   1  12        0.01        8.95      5.66 o 
  10   1  12     1480.57     1384.33     20.79 o 
  11   1  12        7.97        2.58      8.53 o 
  12   1  12        8.87        8.68      6.82 o 
  13   1  12      133.21      124.24      9.14 o 
  14   1  12      764.61      746.13     25.05 o 
  15   1  12       81.21       78.91     25.31 o 
  16   1  12       33.74       66.57     28.58 o 
  17   1  12        8.91       11.05     21.24 o 
 -23   2  12       25.88       31.80      7.43 o 
 -22   2  12      124.37      141.07      6.79 o 
 -21   2  12       20.00       17.52      5.19 o 
 -20   2  12       14.47       10.30      4.47 o 
 -19   2  12      172.62      180.38      5.96 o 
 -18   2  12      154.85      147.06      5.19 o 
 -17   2  12       10.94        6.46      3.71 o 
 -16   2  12       96.95       98.94      3.59 o 
 -15   2  12      508.41      474.69      5.98 o 
 -14   2  12     1083.28      998.43      8.83 o 
 -13   2  12        5.08        8.29      1.88 o 
 -12   2  12      336.31      335.68      4.90 o 
 -11   2  12      441.80      453.97      5.08 o 
 -10   2  12      754.32      814.08      7.45 o 
  -9   2  12      348.68      368.75      5.04 o 
  -8   2  12      104.89      120.47      3.70 o 
  -7   2  12     2761.97     3042.60     21.44 o 
  -6   2  12     4182.25     4274.73     32.45 o 
  -5   2  12      101.96       91.54      2.80 o 
  -4   2  12      337.17      336.81      4.60 o 
  -3   2  12      240.18      310.54      4.94 o 
  -2   2  12     1044.39     1108.94      9.70 o 
  -1   2  12       61.58       68.84      2.77 o 
   0   2  12      476.81      414.83      6.00 o 
   1   2  12       65.26       61.37      3.21 o 
   2   2  12      478.03      513.71      7.28 o 
   3   2  12       37.96       28.40      3.23 o 
   4   2  12      301.31      300.36      6.93 o 
   5   2  12      266.14      240.22      7.17 o 
   6   2  12       16.73       16.05      4.41 o 
   7   2  12      387.92      394.23     12.92 o 
   8   2  12      111.48       98.69      6.15 o 
   9   2  12       54.11       45.93      6.59 o 
  10   2  12      195.17      156.13      8.59 o 
  11   2  12       62.24       60.21      7.24 o 
  12   2  12        0.08        5.71      6.68 o 
  13   2  12       23.84       24.45      7.39 o 
  14   2  12      247.91      214.99     15.73 o 
  15   2  12       74.13       88.40     19.19 o 
  16   2  12       53.18       57.70     17.46 o 
  17   2  12      345.03      328.89     26.68 o 
 -23   3  12       38.59       47.18      7.35 o 
 -22   3  12       46.31       40.76      5.89 o 
 -21   3  12      252.13      255.69      8.23 o 
 -20   3  12       15.57       11.98      4.50 o 
 -19   3  12       12.08        8.34      4.14 o 
 -18   3  12       10.34        4.04      3.93 o 
 -17   3  12      282.54      260.83      6.75 o 
 -16   3  12      107.61      130.80      4.73 o 
 -15   3  12      525.01      466.94      6.53 o 
 -14   3  12        0.45       -0.74      2.39 o 
 -13   3  12       53.99       38.68      2.64 o 
 -12   3  12       49.71       52.57      2.77 o 
 -11   3  12       21.83       29.42      2.39 o 
 -10   3  12      616.70      601.70      7.37 o 
  -9   3  12       72.68       77.73      2.73 o 
  -8   3  12      544.12      512.67      5.93 o 
  -7   3  12        0.01        3.81      2.26 o 
  -6   3  12      346.34      392.43      5.90 o 
  -5   3  12        6.22        6.88      1.46 o 
  -4   3  12     1169.07     1165.10     10.79 o 
  -3   3  12        8.39       13.33      2.05 o 
  -2   3  12      119.37       91.51      3.46 o 
  -1   3  12      518.74      616.79      7.92 o 
   0   3  12       56.14       68.17      3.26 o 
   1   3  12      322.82      385.89      6.23 o 
   2   3  12       82.32       86.69      3.98 o 
   3   3  12      565.57      567.25      8.07 o 
   4   3  12     1300.61     1285.69     14.10 o 
   5   3  12      990.16      969.69     13.39 o 
   6   3  12      196.39      159.55      6.63 o 
   7   3  12      100.04       67.34      5.73 o 
   8   3  12       20.95       13.69      5.29 o 
   9   3  12       98.65      102.64      7.60 o 
  10   3  12      112.43       77.15      9.26 o 
  11   3  12       77.55       77.26      7.67 o 
  12   3  12      115.31       91.43      8.42 o 
  13   3  12      139.24      149.27     11.41 o 
  14   3  12       58.79       81.31     26.10 o 
  15   3  12      352.61      404.36     28.16 o 
  16   3  12      971.46      962.21     41.14 o 
 -22   4  12      188.88      198.65      8.77 o 
 -21   4  12      101.17      128.32      7.06 o 
 -20   4  12       78.85       75.05      6.63 o 
 -19   4  12       98.34       89.93      5.58 o 
 -18   4  12       85.15       81.55      5.16 o 
 -17   4  12        6.88        4.98      4.13 o 
 -16   4  12        0.09       -3.24      3.77 o 
 -15   4  12       69.86       61.46      4.16 o 
 -14   4  12        3.38        7.36      3.31 o 
 -13   4  12        3.45        6.95      3.04 o 
 -12   4  12       15.58       19.55      3.36 o 
 -11   4  12      653.81      590.55      7.91 o 
 -10   4  12     1562.54     1498.29     13.46 o 
  -9   4  12     1786.98     1727.98     15.69 o 
  -8   4  12     1313.35     1302.47     12.70 o 
  -7   4  12      346.00      302.57      5.58 o 
  -6   4  12     1329.23     1334.14     12.39 o 
  -5   4  12        0.01       -1.02      2.19 o 
  -4   4  12      321.17      368.92      6.43 o 
  -3   4  12      243.36      259.03      6.08 o 
  -2   4  12       16.78       23.88      3.02 o 
  -1   4  12       58.30       60.92      3.46 o 
   0   4  12      634.97      571.59      8.02 o 
   1   4  12     1674.15     1679.61     14.79 o 
   2   4  12       92.27       81.07      4.07 o 
   3   4  12     1452.49     1407.22     14.83 o 
   4   4  12      408.14      426.58      9.20 o 
   5   4  12      487.14      485.39     10.09 o 
   6   4  12      623.85      593.19     11.15 o 
   7   4  12       19.58        1.41      4.68 o 
   8   4  12       13.25       23.27      5.91 o 
   9   4  12      170.62      146.61      8.39 o 
  10   4  12      188.51      190.50      9.38 o 
  11   4  12       51.35       53.68      7.42 o 
  12   4  12        6.69        0.79      7.57 o 
  13   4  12      137.35      143.62     19.66 o 
  14   4  12        0.88       17.74     16.96 o 
  15   4  12        2.13       -9.57     17.06 o 
  16   4  12       34.66       30.70     18.40 o 
 -22   5  12      390.40      398.99     13.58 o 
 -21   5  12       14.25        7.77      6.81 o 
 -20   5  12      156.98      181.48     10.42 o 
 -19   5  12      212.18      211.79      7.58 o 
 -18   5  12        5.52        4.91      4.84 o 
 -17   5  12       57.99       64.88      5.38 o 
 -16   5  12     1264.69     1254.59     16.34 o 
 -15   5  12        0.07       -3.91      3.91 o 
 -14   5  12      511.20      505.10      9.80 o 
 -13   5  12      141.32      127.64      5.58 o 
 -12   5  12      525.36      451.40      8.92 o 
 -11   5  12      203.89      180.93      5.94 o 
 -10   5  12      258.27      237.49      6.65 o 
  -9   5  12        1.09       -3.03      3.03 o 
  -8   5  12     1675.33     1693.50     19.59 o 
  -7   5  12       35.65       39.67      3.81 o 
  -6   5  12       70.44       72.77      4.89 o 
  -5   5  12        7.32       10.87      2.79 o 
  -4   5  12     2576.00     2478.98     25.12 o 
  -3   5  12      820.30      809.61     10.88 o 
  -2   5  12       10.38        6.05      3.45 o 
  -1   5  12      406.50      383.09      8.80 o 
   0   5  12     1713.39     1687.58     17.00 o 
   1   5  12      952.97      908.32     12.49 o 
   2   5  12        0.68        2.78      3.83 o 
   3   5  12      398.92      439.34     10.49 o 
   4   5  12      234.19      257.27      7.67 o 
   5   5  12        4.51        3.16      4.57 o 
   6   5  12       88.16       95.15      6.68 o 
   7   5  12      518.12      530.89     12.23 o 
   8   5  12        6.54        6.74      6.43 o 
   9   5  12      198.53      178.73     11.80 o 
  10   5  12       26.54       16.88      7.15 o 
  11   5  12        3.02       -5.26     13.25 o 
  12   5  12        2.07        0.40      9.61 o 
  13   5  12       23.62       22.19     15.44 o 
  14   5  12       53.93       54.25     25.12 o 
  15   5  12       10.96       -4.54     27.36 o 
 -21   6  12      285.71      263.03     11.16 o 
 -20   6  12       71.21       74.72      7.80 o 
 -19   6  12        3.56        9.39      6.62 o 
 -18   6  12      172.00      156.99      7.53 o 
 -17   6  12      412.07      391.77     10.31 o 
 -16   6  12       47.15       38.49      5.72 o 
 -15   6  12       42.10       39.81      4.78 o 
 -14   6  12        0.09       -2.69      5.01 o 
 -13   6  12     1951.51     1838.38     24.97 o 
 -12   6  12      421.92      365.25     10.78 o 
 -11   6  12       12.58        6.02      4.31 o 
 -10   6  12      917.13      941.18     13.90 o 
  -9   6  12      462.80      447.37     11.04 o 
  -8   6  12      516.43      458.65      9.15 o 
  -7   6  12     2236.30     2077.81     22.85 o 
  -6   6  12        4.87        2.83      3.89 o 
  -5   6  12       56.46       63.56      4.32 o 
  -4   6  12     2408.21     2251.60     25.83 o 
  -3   6  12        0.02        2.16      3.68 o 
  -2   6  12     1218.37     1185.94     14.49 o 
  -1   6  12     1617.79     1613.56     19.93 o 
   0   6  12      226.59      217.10      7.94 o 
   1   6  12      179.27      162.79      8.33 o 
   2   6  12      302.36      285.70     12.48 o 
   3   6  12      427.28      382.34     11.11 o 
   4   6  12      627.81      533.74     13.02 o 
   5   6  12        8.77        3.35      5.88 o 
   6   6  12      761.02      779.88     15.21 o 
   7   6  12       68.81       60.06      8.31 o 
   8   6  12       18.41       20.29      7.51 o 
   9   6  12       40.87       37.21      8.52 o 
  10   6  12       33.42       29.55     11.93 o 
  11   6  12       11.62        4.55      8.71 o 
  12   6  12      285.88      296.83     20.35 o 
  13   6  12       85.82       71.82     21.09 o 
  14   6  12       34.63       56.49     19.02 o 
 -20   7  12       61.77       70.17      8.82 o 
 -19   7  12      199.24      180.28      9.99 o 
 -18   7  12      289.20      274.39     12.02 o 
 -17   7  12       81.77       86.42      8.77 o 
 -16   7  12        4.87       10.83      6.55 o 
 -15   7  12      113.65      125.42      7.12 o 
 -14   7  12       21.70       12.22      5.40 o 
 -13   7  12       97.65       89.01      6.57 o 
 -12   7  12      517.43      501.71     11.30 o 
 -11   7  12      257.02      247.39      8.46 o 
 -10   7  12      208.39      190.88      7.31 o 
  -9   7  12       83.58       98.00      6.10 o 
  -8   7  12     1016.26      973.71     14.86 o 
  -7   7  12     1192.93     1176.93     15.68 o 
  -6   7  12      246.55      224.68      7.91 o 
  -5   7  12        6.15        0.26      4.71 o 
  -4   7  12      130.72      133.32      6.59 o 
  -3   7  12      524.62      480.67     10.80 o 
  -2   7  12      813.38      779.39     13.47 o 
  -1   7  12      452.92      465.52     12.00 o 
   0   7  12     1143.47     1135.59     18.09 o 
   1   7  12      291.90      316.26     10.66 o 
   2   7  12        1.56       -1.95      7.79 o 
   3   7  12      516.61      543.48     15.04 o 
   4   7  12        1.43        1.17      6.51 o 
   5   7  12     1203.60     1135.97     19.71 o 
   6   7  12     1192.38     1137.04     25.00 o 
   7   7  12       49.89       47.21      8.94 o 
   8   7  12       10.30       16.49      8.02 o 
   9   7  12        7.13        3.84     12.78 o 
  10   7  12        2.06       -6.07      8.91 o 
  11   7  12        8.44       -8.56     10.02 o 
  12   7  12       27.50        8.68     16.03 o 
  13   7  12      131.69      118.75     20.51 o 
 -19   8  12      335.45      350.64     14.81 o 
 -18   8  12       31.49       25.39      8.69 o 
 -17   8  12      284.01      290.52     12.88 o 
 -16   8  12      151.21      160.16     10.56 o 
 -15   8  12      424.85      440.33     13.11 o 
 -14   8  12      209.79      224.71     10.45 o 
 -13   8  12        0.25        4.96      6.81 o 
 -12   8  12       73.49       80.30      7.85 o 
 -11   8  12      388.43      375.70     12.08 o 
 -10   8  12       85.70       90.69      7.64 o 
  -9   8  12      975.79      905.70     17.77 o 
  -8   8  12      218.93      204.18      9.66 o 
  -7   8  12       44.44       41.72      6.81 o 
  -6   8  12      439.93      431.53     16.59 o 
  -5   8  12      410.91      406.35     14.00 o 
  -4   8  12     1345.06     1317.15     21.56 o 
  -3   8  12      499.92      497.82     15.11 o 
  -2   8  12      405.88      415.53     12.61 o 
  -1   8  12       47.98       47.56      6.81 o 
   0   8  12       24.82       26.86      6.86 o 
   1   8  12       84.36       87.09      9.08 o 
   2   8  12      412.06      411.70     13.61 o 
   3   8  12      839.99      785.87     19.85 o 
   4   8  12     1147.15     1092.59     21.86 o 
   5   8  12      164.40      165.98     12.93 o 
   6   8  12        0.00       -1.91      7.76 o 
   7   8  12        0.03       -7.34      7.34 o 
   8   8  12      259.92      273.63     13.07 o 
   9   8  12      104.65      115.11     10.73 o 
  10   8  12      151.18      170.90     13.31 o 
  11   8  12       78.85       69.55     14.25 o 
  12   8  12      279.41      264.86     25.56 o 
 -17   9  12      271.01      299.06     15.79 o 
 -16   9  12       70.40       57.53     10.44 o 
 -15   9  12       77.87       64.19      9.57 o 
 -14   9  12      933.82      970.83     29.49 o 
 -13   9  12      457.28      475.34     18.52 o 
 -12   9  12      468.92      405.42     16.46 o 
 -11   9  12       87.33       92.79     12.11 o 
 -10   9  12       17.50        8.67      7.86 o 
  -9   9  12       25.78       28.23      8.93 o 
  -8   9  12        4.84       26.73      8.01 o 
  -7   9  12        0.02        0.77      7.60 o 
  -6   9  12       59.23       63.83      9.70 o 
  -5   9  12       68.52       76.51      9.43 o 
  -4   9  12        2.23       -3.43      8.90 o 
  -3   9  12       33.52       32.25      8.56 o 
  -2   9  12       58.56       55.35     10.96 o 
  -1   9  12       59.42       84.11      8.62 o 
   0   9  12      482.46      460.70     15.19 o 
   1   9  12      130.44      155.71     10.61 o 
   2   9  12        4.57       12.79      7.56 o 
   3   9  12      624.69      598.80     18.91 o 
   4   9  12      135.80      136.72     12.54 o 
   5   9  12       33.85       29.35     10.80 o 
   6   9  12      197.81      167.11     12.48 o 
   7   9  12       49.72       54.70     10.89 o 
   8   9  12      375.12      381.66     19.77 o 
   9   9  12      309.29      337.95     18.73 o 
  10   9  12      181.99      226.19     20.87 o 
  11   9  12        0.13       -6.02     19.61 o 
 -16  10  12       76.39       87.70     12.47 o 
 -15  10  12       35.74       24.79      9.94 o 
 -14  10  12       76.09       74.11     13.09 o 
 -13  10  12       58.94       85.00     12.74 o 
 -12  10  12        0.27       -8.47      8.47 o 
 -11  10  12        0.66       -8.80     10.91 o 
 -10  10  12       14.05        6.14      9.26 o 
  -9  10  12        9.47        7.72      9.13 o 
  -8  10  12       29.66       14.78      9.23 o 
  -7  10  12        0.00        0.22      8.63 o 
  -6  10  12      332.29      300.19     15.20 o 
  -5  10  12      277.89      277.78     15.20 o 
  -4  10  12       29.94       23.95      9.51 o 
  -3  10  12        0.01        2.60      9.21 o 
  -2  10  12       43.75       74.49     14.09 o 
  -1  10  12       49.31       34.92      8.72 o 
   0  10  12       70.87       82.97     10.22 o 
   1  10  12      264.72      299.72     14.90 o 
   2  10  12      233.04      257.82     15.60 o 
   3  10  12      351.10      323.38     17.65 o 
   4  10  12        1.22        9.09     10.66 o 
   5  10  12      104.63       89.59     12.51 o 
   6  10  12      483.96      473.40     20.80 o 
   7  10  12       81.58       84.56     13.08 o 
   8  10  12        0.92       11.00     11.80 o 
   9  10  12       78.01       94.54     16.04 o 
 -13  11  12      224.85      260.97     15.32 o 
 -12  11  12       18.88       11.35     13.20 o 
 -11  11  12      153.27      167.48     13.75 o 
 -10  11  12        7.53       13.27     10.37 o 
  -9  11  12     1121.32     1239.22     33.08 o 
  -8  11  12        2.91       10.10     10.01 o 
  -7  11  12        5.54        1.48      9.02 o 
  -6  11  12       52.69       60.03     11.38 o 
  -5  11  12        0.18        5.30     10.73 o 
  -4  11  12       38.01       52.07     11.26 o 
  -3  11  12       63.74       52.19     11.34 o 
  -2  11  12       66.36       57.45     10.97 o 
  -1  11  12       46.47       39.08     17.21 o 
   0  11  12        3.21      -11.51     11.51 o 
   1  11  12        2.91        6.73     13.03 o 
   2  11  12      239.11      225.00     17.84 o 
   3  11  12      254.59      248.92     21.53 o 
   4  11  12      600.21      604.52     23.53 o 
   5  11  12       90.76       72.25     13.39 o 
   6  11  12       56.75       43.90     13.67 o 
   7  11  12      119.23       98.79     14.84 o 
 -10  12  12        2.95        7.62     10.91 o 
  -9  12  12       88.22       86.13     13.39 o 
  -8  12  12       76.03       64.65     12.68 o 
  -7  12  12       47.40       35.31     12.01 o 
  -6  12  12        3.51        0.81     10.48 o 
  -5  12  12        4.51        3.25     12.55 o 
  -4  12  12      176.58      178.55     15.21 o 
  -3  12  12       38.25       38.62     13.87 o 
  -2  12  12      172.24      202.38     22.65 o 
  -1  12  12       43.98       81.08     21.43 o 
   0  12  12      223.23      209.29     22.34 o 
   1  12  12      117.16      136.03     50.64 o 
   2  12  12       59.02       55.01     17.43 o 
   3  12  12        0.01       -6.12     11.99 o 
   4  12  12       34.35       19.75     23.52 o 
 -23   0  13      274.73      270.54     17.11 o 
 -21   0  13        5.78        0.98      7.46 o 
 -19   0  13        7.94       -2.97      4.64 o 
 -17   0  13      198.40      178.82      5.81 o 
 -15   0  13      403.13      335.02      7.06 o 
 -13   0  13      105.31      110.27     12.25 o 
 -11   0  13      785.46      780.51     26.55 o 
  -9   0  13      301.98      284.96      6.89 o 
  -7   0  13     4447.61     5146.93     48.57 o 
  -5   0  13      876.10     1034.53     12.56 o 
  -3   0  13       29.18       22.57      2.65 o 
  -1   0  13      359.54      384.53      8.64 o 
   1   0  13     3890.08     4099.84     40.37 o 
   3   0  13      246.69      219.81      7.62 o 
   5   0  13      523.09      576.99     14.77 o 
   7   0  13        3.11       -3.39      6.48 o 
   9   0  13      101.70      100.74     11.04 o 
  11   0  13        8.95        5.86      9.22 o 
  13   0  13      594.65      633.96     26.01 o 
  15   0  13      228.35      193.61     31.05 o 
 -23   1  13        1.13        6.30      6.51 o 
 -22   1  13      246.56      270.42      9.55 o 
 -21   1  13      159.08      168.14      7.61 o 
 -20   1  13        9.21        2.50      4.41 o 
 -19   1  13      388.87      398.14      7.61 o 
 -18   1  13      124.05      144.96      4.69 o 
 -17   1  13        8.86       13.28      2.65 o 
 -16   1  13      910.87      902.39      8.22 o 
 -15   1  13      334.55      333.61      4.84 o 
 -14   1  13       41.68       53.86      2.30 o 
 -13   1  13     3364.85     3207.79     34.70 o 
 -12   1  13      497.65      459.92      9.03 o 
 -11   1  13      209.43      208.98      3.74 o 
 -10   1  13      329.71      291.00      3.99 o 
  -9   1  13     1548.96     1673.35     14.43 o 
  -8   1  13     1186.05     1099.97     10.10 o 
  -7   1  13      469.34      431.80      4.52 o 
  -6   1  13     1004.36     1075.88      9.13 o 
  -5   1  13      432.24      458.34      5.78 o 
  -4   1  13      928.73     1071.38     10.14 o 
  -3   1  13     1066.43     1096.05     10.71 o 
  -2   1  13      161.17      163.42      5.96 o 
  -1   1  13     3386.80     3748.11     25.80 o 
   0   1  13      628.11      625.32      7.20 o 
   1   1  13      834.62      882.79      9.06 o 
   2   1  13      245.08      242.94      5.39 o 
   3   1  13     2491.47     2382.96     19.20 o 
   4   1  13        1.84        4.60      3.65 o 
   5   1  13      892.18      843.83     12.55 o 
   6   1  13        8.30        6.89      4.58 o 
   7   1  13      342.58      314.72      8.76 o 
   8   1  13        2.26        5.38      5.03 o 
   9   1  13        5.64        6.85      5.85 o 
  10   1  13      354.65      325.09     11.11 o 
  11   1  13       76.15       69.77      7.82 o 
  12   1  13       93.87       70.71      9.12 o 
  13   1  13      239.54      239.47     12.71 o 
  14   1  13       13.97       13.01     14.99 o 
  15   1  13       39.83       71.32     19.80 o 
  16   1  13        1.68      -14.11     15.44 o 
 -23   2  13        5.87        2.86      6.49 o 
 -22   2  13       36.10       29.62      6.35 o 
 -21   2  13      326.71      293.85      8.88 o 
 -20   2  13      269.93      289.05      7.63 o 
 -19   2  13       45.42       42.76      4.14 o 
 -18   2  13      104.02      102.94      4.46 o 
 -17   2  13       33.34       38.24      3.38 o 
 -16   2  13       54.21       48.33      3.03 o 
 -15   2  13      375.33      402.83      5.30 o 
 -14   2  13      617.76      613.52      5.87 o 
 -13   2  13      112.23      109.38      2.97 o 
 -12   2  13       15.31       21.80      1.93 o 
 -11   2  13       91.80       80.26      2.43 o 
 -10   2  13      156.86      172.60      3.55 o 
  -9   2  13      238.23      265.00      5.41 o 
  -8   2  13      273.23      242.43      3.95 o 
  -7   2  13      660.55      751.70      7.52 o 
  -6   2  13       10.35        3.69      2.15 o 
  -5   2  13      394.00      472.58      5.79 o 
  -4   2  13     1046.79     1258.89     10.58 o 
  -3   2  13      181.42      227.43      4.59 o 
  -2   2  13       97.49       89.80      3.14 o 
  -1   2  13       35.20       48.15      2.72 o 
   0   2  13        0.11        2.79      2.74 o 
   1   2  13      211.71      224.88      5.07 o 
   2   2  13        8.08        1.72      2.83 o 
   3   2  13      234.49      221.59      5.53 o 
   4   2  13     2023.82     2005.61     18.79 o 
   5   2  13       47.32       51.05      5.19 o 
   6   2  13      130.03      137.66      6.29 o 
   7   2  13       42.29       42.48      5.59 o 
   8   2  13       48.56       34.36      5.73 o 
   9   2  13       86.07       80.09      8.12 o 
  10   2  13      755.60      721.18     15.59 o 
  11   2  13        0.04        0.98      6.49 o 
  12   2  13      293.91      288.44     12.17 o 
  13   2  13      385.70      339.90     17.71 o 
  14   2  13       30.72       25.47     18.40 o 
  15   2  13       17.55        4.50     15.59 o 
  16   2  13       14.80        9.44     18.14 o 
 -23   3  13      100.35      102.51      8.77 o 
 -22   3  13      364.40      370.28     11.51 o 
 -21   3  13       17.24       10.88      5.08 o 
 -20   3  13       20.67       17.75      4.67 o 
 -19   3  13      142.98      136.78      5.51 o 
 -18   3  13      469.21      435.63      8.14 o 
 -17   3  13        1.01        0.87      3.57 o 
 -16   3  13       38.17       38.53      3.61 o 
 -15   3  13       52.98       45.00      3.26 o 
 -14   3  13      159.58      127.86      3.76 o 
 -13   3  13        9.04        9.40      2.37 o 
 -12   3  13       12.80       10.63      2.30 o 
 -11   3  13      799.99      771.61      8.67 o 
 -10   3  13     1714.58     1655.07     19.44 o 
  -9   3  13     2325.66     2396.75     21.33 o 
  -8   3  13      252.12      234.49      4.85 o 
  -7   3  13       15.50       29.00      2.88 o 
  -6   3  13      924.86      995.77     10.69 o 
  -5   3  13     1065.42     1191.69     11.48 o 
  -4   3  13      183.15      211.86      4.37 o 
  -3   3  13     1412.57     1362.53     12.43 o 
  -2   3  13      186.02      201.30      4.97 o 
  -1   3  13      717.56      754.10      9.14 o 
   0   3  13     3019.61     3076.94     22.65 o 
   1   3  13        2.54       -0.23      2.73 o 
   2   3  13      407.68      390.12      8.78 o 
   3   3  13     2608.64     2539.50     22.14 o 
   4   3  13      519.71      516.94      9.97 o 
   5   3  13        1.41       -0.18      4.39 o 
   6   3  13       70.89       69.69      5.59 o 
   7   3  13     1226.57     1185.85     16.15 o 
   8   3  13      173.41      152.72      8.25 o 
   9   3  13     1628.36     1581.26     22.81 o 
  10   3  13        4.96       -2.27      6.07 o 
  11   3  13        1.30       -6.13      6.79 o 
  12   3  13      352.84      341.75     14.31 o 
  13   3  13       26.09       68.76     15.63 o 
  14   3  13       32.93        7.18     15.87 o 
  15   3  13      551.77      514.05     40.83 o 
  16   3  13        4.59      -18.15     18.15 o 
 -22   4  13       28.37       35.38      6.66 o 
 -21   4  13      217.09      248.18      8.36 o 
 -20   4  13      128.27      124.46      6.57 o 
 -19   4  13      398.77      420.51      9.15 o 
 -18   4  13      270.51      248.59      7.17 o 
 -17   4  13      100.23      108.48      5.19 o 
 -16   4  13      368.04      368.54      7.69 o 
 -15   4  13      295.96      305.03      9.38 o 
 -14   4  13       42.93       28.72      3.79 o 
 -13   4  13      567.99      573.05      8.93 o 
 -12   4  13      135.98      112.89      4.23 o 
 -11   4  13       10.38        5.87      3.05 o 
 -10   4  13      516.32      498.50      7.82 o 
  -9   4  13       47.64       53.73      2.89 o 
  -8   4  13      510.90      431.99      6.56 o 
  -7   4  13     1350.76     1296.83     12.86 o 
  -6   4  13        4.68        3.85      2.48 o 
  -5   4  13       30.31       35.90      2.76 o 
  -4   4  13        4.95        2.25      2.69 o 
  -3   4  13        5.64       -0.83      2.28 o 
  -2   4  13        6.36       -0.06      2.43 o 
  -1   4  13      145.41      127.91      4.48 o 
   0   4  13      278.32      259.05      5.91 o 
   1   4  13        0.11       -3.03      3.03 o 
   2   4  13     1136.27     1065.56     12.54 o 
   3   4  13        1.19       -3.96      3.96 o 
   4   4  13      911.55      902.36     13.18 o 
   5   4  13      559.23      518.34     10.57 o 
   6   4  13      425.48      434.73     11.61 o 
   7   4  13      162.98      167.65      7.31 o 
   8   4  13       66.95       77.02      7.65 o 
   9   4  13       46.22       40.64      7.91 o 
  10   4  13      101.31      101.64     10.72 o 
  11   4  13       47.37       45.44     10.72 o 
  12   4  13       55.08       53.33     10.17 o 
  13   4  13        0.01       -6.05     14.42 o 
  14   4  13       16.49       24.90     16.32 o 
  15   4  13        9.42        1.93     16.31 o 
 -22   5  13      165.70      207.39      9.80 o 
 -21   5  13       29.60       30.18      6.41 o 
 -20   5  13       15.59       27.61      6.17 o 
 -19   5  13       22.50       22.01      5.09 o 
 -18   5  13        6.14        8.82      4.74 o 
 -17   5  13      449.39      415.16      9.30 o 
 -16   5  13        5.61        8.84      4.46 o 
 -15   5  13      157.12      135.90      5.97 o 
 -14   5  13       55.37       60.35      4.75 o 
 -13   5  13      512.94      492.86      9.49 o 
 -12   5  13       16.58        2.28      3.80 o 
 -11   5  13       23.07       15.17      3.59 o 
 -10   5  13      831.29      791.49     11.45 o 
  -9   5  13        6.78        6.31      3.54 o 
  -8   5  13     1445.68     1339.84     16.08 o 
  -7   5  13     1363.81     1387.91     16.09 o 
  -6   5  13       34.14       28.62      3.55 o 
  -5   5  13      410.74      454.28      7.50 o 
  -4   5  13      831.22      744.18     10.95 o 
  -3   5  13     2872.53     2870.32     28.81 o 
  -2   5  13     2002.85     2055.07     21.78 o 
  -1   5  13      153.75      181.24      6.27 o 
   0   5  13      821.81      823.43     11.90 o 
   1   5  13     2096.04     2124.53     22.69 o 
   2   5  13        1.70        5.33      4.93 o 
   3   5  13        2.14       -0.53      4.70 o 
   4   5  13      617.42      605.82     12.69 o 
   5   5  13      740.56      724.73     14.32 o 
   6   5  13      260.55      252.60      9.73 o 
   7   5  13      203.58      194.47     10.40 o 
   8   5  13     1212.82     1192.57     22.80 o 
   9   5  13       16.19       20.46      8.01 o 
  10   5  13      493.83      458.48     15.93 o 
  11   5  13        9.43        0.50      8.26 o 
  12   5  13       16.04        5.31     13.62 o 
  13   5  13       85.31       79.09     19.29 o 
  14   5  13       45.52       12.36     17.77 o 
  15   5  13      152.33      172.50     22.51 o 
 -21   6  13       82.42       83.96     11.96 o 
 -20   6  13      127.19      161.42      8.95 o 
 -19   6  13       48.76       52.80      6.22 o 
 -18   6  13      218.69      222.88      7.99 o 
 -17   6  13      107.94      106.21      6.54 o 
 -16   6  13       11.00        3.74      4.74 o 
 -15   6  13        0.00        2.84      4.39 o 
 -14   6  13       22.71       21.61      4.94 o 
 -13   6  13      398.75      382.01     10.79 o 
 -12   6  13      161.85      153.39      6.45 o 
 -11   6  13       13.02       14.72      4.58 o 
 -10   6  13      926.79      955.18     13.78 o 
  -9   6  13      111.78       92.92      5.30 o 
  -8   6  13     1236.37     1212.69     16.04 o 
  -7   6  13        4.17        8.96      4.56 o 
  -6   6  13      558.04      543.48     10.65 o 
  -5   6  13     1163.29     1083.39     15.27 o 
  -4   6  13      133.57      135.37      6.00 o 
  -3   6  13      116.92      102.75      5.45 o 
  -2   6  13      710.78      717.86     12.54 o 
  -1   6  13      250.91      226.11      7.87 o 
   0   6  13      115.10      107.14      6.85 o 
   1   6  13       94.75       91.65      8.10 o 
   2   6  13      362.52      343.71     10.72 o 
   3   6  13       24.34       19.41      6.16 o 
   4   6  13     2075.81     1940.05     26.18 o 
   5   6  13      727.99      723.90     14.90 o 
   6   6  13      170.14      156.10      9.63 o 
   7   6  13      122.40      123.00      9.61 o 
   8   6  13      436.41      412.37     14.69 o 
   9   6  13      206.64      229.46     23.38 o 
  10   6  13        7.38        8.60      8.70 o 
  11   6  13       29.89       36.83     12.21 o 
  12   6  13        0.02       -5.66     12.22 o 
  13   6  13       19.08        1.30     25.71 o 
  14   6  13      141.69      158.86     33.89 o 
 -20   7  13       10.69       29.70      7.66 o 
 -19   7  13       16.17        5.63      7.01 o 
 -18   7  13        0.57        8.55      6.69 o 
 -17   7  13        0.00        0.11      6.38 o 
 -16   7  13       85.50       95.79      6.53 o 
 -15   7  13      102.58       88.96      6.31 o 
 -14   7  13       99.67      113.46      7.39 o 
 -13   7  13       10.79        0.79      5.26 o 
 -12   7  13      214.05      228.90      8.07 o 
 -11   7  13       73.96       65.81      5.88 o 
 -10   7  13      154.01      147.58      7.09 o 
  -9   7  13      143.41      127.06      6.67 o 
  -8   7  13      130.67      115.01      6.24 o 
  -7   7  13       59.26       57.19      5.61 o 
  -6   7  13      243.51      221.31      9.08 o 
  -5   7  13      595.69      522.60     13.38 o 
  -4   7  13     1566.45     1494.83     21.15 o 
  -3   7  13       98.67      104.77      6.74 o 
  -2   7  13      504.31      538.38     14.17 o 
  -1   7  13       81.73       62.81      6.45 o 
   0   7  13      130.25       95.35      7.41 o 
   1   7  13      743.55      726.49     16.33 o 
   2   7  13       61.39       56.95      7.98 o 
   3   7  13        2.51       -2.49      7.62 o 
   4   7  13      658.72      659.10     15.32 o 
   5   7  13     1489.95     1389.11     24.54 o 
   6   7  13       20.68        7.60     10.15 o 
   7   7  13      564.12      492.88     17.98 o 
   8   7  13      107.08      103.08      9.78 o 
   9   7  13      445.22      472.61     17.78 o 
  10   7  13      266.27      275.24     17.18 o 
  11   7  13       73.92       96.92     14.73 o 
  12   7  13       78.49       75.84     18.47 o 
  13   7  13        1.88      -13.87     15.90 o 
 -19   8  13      445.66      475.24     16.46 o 
 -18   8  13       23.14       27.82      8.15 o 
 -17   8  13        6.59        7.36      6.94 o 
 -16   8  13      141.04      195.34      9.40 o 
 -15   8  13        7.33        9.41      6.82 o 
 -14   8  13       42.93       32.19      7.24 o 
 -13   8  13       10.43        5.33      6.83 o 
 -12   8  13        7.03        0.17      6.27 o 
 -11   8  13      101.95      122.91      8.48 o 
 -10   8  13       45.32       37.37      6.50 o 
  -9   8  13      201.32      210.05      9.65 o 
  -8   8  13      222.83      214.84     11.60 o 
  -7   8  13       30.99       20.18      6.62 o 
  -6   8  13      851.26      851.29     18.79 o 
  -5   8  13        1.31        9.40      6.62 o 
  -4   8  13      904.15      893.45     21.79 o 
  -3   8  13      843.94      786.49     21.74 o 
  -2   8  13       29.48       24.35      8.31 o 
  -1   8  13      337.55      342.47     12.19 o 
   0   8  13      139.22      134.34      8.99 o 
   1   8  13      212.34      207.27     10.35 o 
   2   8  13        1.62       10.22      7.04 o 
   3   8  13      115.45      102.07      8.53 o 
   4   8  13      177.91      172.06     10.77 o 
   5   8  13      401.18      389.11     14.10 o 
   6   8  13       54.36       51.27      8.84 o 
   7   8  13       39.92       57.34      8.99 o 
   8   8  13       56.33       40.34      9.03 o 
   9   8  13      234.43      220.22     14.72 o 
  10   8  13       44.11       60.00     11.88 o 
  11   8  13        8.33        7.65     11.05 o 
  12   8  13       14.64       37.22     19.37 o 
 -17   9  13       38.60       65.83     10.98 o 
 -16   9  13       32.87       18.19      9.76 o 
 -15   9  13       22.18        4.41      8.14 o 
 -14   9  13       63.54       78.43     10.45 o 
 -13   9  13        7.92       16.30      8.55 o 
 -12   9  13       88.45      114.20     14.69 o 
 -11   9  13       70.42       80.60     14.49 o 
 -10   9  13       17.14       16.18      9.12 o 
  -9   9  13       42.64       55.36      9.42 o 
  -8   9  13        0.02       -0.34      7.77 o 
  -7   9  13      268.20      228.41     13.48 o 
  -6   9  13      212.39      185.17     12.79 o 
  -5   9  13      361.42      356.97     30.06 o 
  -4   9  13      754.86      679.41     24.35 o 
  -3   9  13        5.91       -3.11      8.10 o 
  -2   9  13      157.51      163.00     12.25 o 
  -1   9  13        0.24       -7.10      7.10 o 
   0   9  13      515.31      475.12     15.32 o 
   1   9  13      230.68      239.14     13.91 o 
   2   9  13        6.31        2.15      7.85 o 
   3   9  13       34.83       33.36      8.86 o 
   4   9  13        9.21       13.45      9.65 o 
   5   9  13       79.42       60.07     10.67 o 
   6   9  13      874.23      864.08     25.57 o 
   7   9  13      142.34      111.13     12.36 o 
   8   9  13       88.06       86.43     19.81 o 
   9   9  13       22.02       23.83     13.29 o 
  10   9  13      275.76      290.42     21.69 o 
 -15  10  13        0.75       -9.15      9.15 o 
 -14  10  13        0.74       -6.99      8.03 o 
 -13  10  13        7.73       10.61      9.75 o 
 -12  10  13        0.86       -5.42     10.00 o 
 -11  10  13      236.74      198.49     14.07 o 
 -10  10  13        2.46        7.41      9.66 o 
  -9  10  13      230.90      231.51     14.61 o 
  -8  10  13        1.99       -3.31     12.50 o 
  -7  10  13       17.78       13.38      9.30 o 
  -6  10  13      504.56      498.33     18.52 o 
  -5  10  13       85.20       99.71     11.89 o 
  -4  10  13      455.05      501.29     23.35 o 
  -3  10  13       43.01       40.84     11.17 o 
  -2  10  13        5.91       18.80     11.55 o 
  -1  10  13       93.84      119.89     12.45 o 
   0  10  13      608.43      642.94     23.88 o 
   1  10  13      114.79       96.62     12.33 o 
   2  10  13        0.04       -1.98     13.80 o 
   3  10  13       13.40        2.08     10.34 o 
   4  10  13        0.05       -5.36      9.51 o 
   5  10  13        2.45       -6.04     10.69 o 
   6  10  13        1.72      -10.49     10.49 o 
   7  10  13       39.84       44.62     14.92 o 
   8  10  13        1.34        4.99     12.04 o 
 -13  11  13      107.94      134.29     18.37 o 
 -12  11  13       25.20       14.84     10.75 o 
 -11  11  13       80.94       72.32     11.97 o 
 -10  11  13      280.37      300.17     16.63 o 
  -9  11  13      208.99      206.25     14.47 o 
  -8  11  13      426.59      412.52     18.89 o 
  -7  11  13       61.48       73.89     11.55 o 
  -6  11  13      121.12      133.00     13.35 o 
  -5  11  13        0.03        7.21      9.97 o 
  -4  11  13      391.62      387.74     18.20 o 
  -3  11  13       81.52       65.13     12.79 o 
  -2  11  13       16.87       25.91     11.26 o 
  -1  11  13      509.37      546.22     25.73 o 
   0  11  13       17.37       19.62     12.10 o 
   1  11  13       29.40       33.80     15.70 o 
   2  11  13       41.63       61.26     16.37 o 
   3  11  13      132.98      121.58     16.01 o 
   4  11  13      443.62      475.56     25.11 o 
   5  11  13        2.45       24.48     12.26 o 
   6  11  13       64.76       62.36     13.41 o 
 -10  12  13        0.66        2.93     10.38 o 
  -9  12  13      381.29      378.66     19.34 o 
  -8  12  13       92.13       98.14     15.54 o 
  -7  12  13      131.69      117.45     14.00 o 
  -6  12  13      270.31      325.20     17.81 o 
  -5  12  13       56.96       59.75     12.22 o 
  -4  12  13       16.16       21.62     14.98 o 
  -3  12  13        4.72       -4.04     14.44 o 
  -2  12  13      478.17      447.19     30.23 o 
  -1  12  13       24.12        5.48     16.00 o 
   0  12  13        0.13        6.68     16.23 o 
   1  12  13      103.46      117.90     21.34 o 
   2  12  13      152.76      164.81     23.05 o 
   3  12  13       36.81       17.56     25.30 o 
 -22   0  14      115.40      105.03     10.78 o 
 -20   0  14      209.58      208.13     10.34 o 
 -18   0  14     2129.98     2022.32     31.27 o 
 -16   0  14     1130.49     1167.14     22.37 o 
 -14   0  14     2942.91     3172.66     84.97 o 
 -12   0  14        0.68        4.87      6.93 o 
 -10   0  14       18.06       20.42      4.33 o 
  -8   0  14     2651.22     2648.54     23.96 o 
  -6   0  14       42.44       65.90      3.08 o 
  -4   0  14       51.43       53.06      4.11 o 
  -2   0  14     1048.53     1155.53     14.39 o 
   0   0  14      549.62      498.76      8.94 o 
   2   0  14      285.25      263.15     11.81 o 
   4   0  14     7196.15     7025.64     79.19 o 
   6   0  14     1679.95     1723.03     27.80 o 
   8   0  14      366.15      333.38     13.21 o 
  10   0  14      653.08      642.61     25.04 o 
  12   0  14      269.14      280.42     19.72 o 
  14   0  14       46.04       10.62     22.05 o 
  16   0  14       17.87       30.61     23.30 o 
 -23   1  14      109.98      131.50      7.71 o 
 -22   1  14        3.48       -5.48      5.48 o 
 -21   1  14       58.72       62.32      5.88 o 
 -20   1  14      514.54      553.09     10.83 o 
 -19   1  14       12.20       15.90      4.27 o 
 -18   1  14       24.78       15.49      3.23 o 
 -17   1  14      224.99      246.77      4.78 o 
 -16   1  14      817.43      760.24      7.88 o 
 -15   1  14       13.42        8.83      2.36 o 
 -14   1  14      704.06      741.95     10.44 o 
 -13   1  14     1475.10     1464.04     23.48 o 
 -12   1  14      115.29      107.42      4.13 o 
 -11   1  14      888.15      925.54      9.44 o 
 -10   1  14     1898.76     1899.88     16.18 o 
  -9   1  14        8.59        4.48      2.65 o 
  -8   1  14      231.29      199.01      4.45 o 
  -7   1  14        0.44        1.02      1.65 o 
  -6   1  14      159.06      162.72      3.85 o 
  -5   1  14      639.84      698.21      7.69 o 
  -4   1  14      503.49      496.89      6.55 o 
  -3   1  14       12.36       16.03      2.15 o 
  -2   1  14     1338.30     1572.10     13.84 o 
  -1   1  14      550.19      606.74     10.46 o 
   0   1  14     2643.00     2665.19     19.33 o 
   1   1  14      828.09      850.43      9.52 o 
   2   1  14      662.20      719.77      9.00 o 
   3   1  14      125.34      110.57      4.88 o 
   4   1  14     3127.17     3137.56     28.92 o 
   5   1  14      996.81     1026.33     14.30 o 
   6   1  14      268.65      282.15     10.22 o 
   7   1  14      691.76      639.31     12.05 o 
   8   1  14       42.97       55.71      5.97 o 
   9   1  14      220.30      226.23     10.67 o 
  10   1  14     1173.44     1117.25     22.39 o 
  11   1  14        5.02        3.39      7.70 o 
  12   1  14      219.19      241.01     12.99 o 
  13   1  14        2.38       -2.79     10.76 o 
  14   1  14      190.67      176.44     22.65 o 
  15   1  14        0.73       -0.25     16.97 o 
  16   1  14        4.56       -8.63     15.75 o 
 -23   2  14        0.26       -6.25      6.25 o 
 -22   2  14        9.16        6.05      7.67 o 
 -21   2  14      325.25      341.70     10.14 o 
 -20   2  14      166.43      189.27      8.00 o 
 -19   2  14       60.83       57.89      4.51 o 
 -18   2  14       13.61       22.29      3.41 o 
 -17   2  14       67.23       63.72      4.32 o 
 -16   2  14      926.80      966.71      8.82 o 
 -15   2  14      333.35      348.13      4.80 o 
 -14   2  14      145.89      133.47      3.28 o 
 -13   2  14      274.42      293.03      4.56 o 
 -12   2  14       42.42       33.70      2.10 o 
 -11   2  14     1401.96     1416.94     14.11 o 
 -10   2  14     1139.46     1193.39     10.44 o 
  -9   2  14     3376.48     3291.74     27.13 o 
  -8   2  14      108.35      113.85      4.03 o 
  -7   2  14      460.58      452.43      5.94 o 
  -6   2  14       88.01       72.96      3.18 o 
  -5   2  14      314.14      375.16      5.74 o 
  -4   2  14      191.54      173.38      3.85 o 
  -3   2  14      713.62      725.02      7.88 o 
  -2   2  14        0.14        0.63      2.27 o 
  -1   2  14      382.64      415.74      7.00 o 
   0   2  14      536.68      558.67      7.42 o 
   1   2  14       99.18      117.37      4.12 o 
   2   2  14     1419.98     1438.56     13.59 o 
   3   2  14     1020.17      953.19     11.83 o 
   4   2  14      696.41      702.72     11.50 o 
   5   2  14      388.54      370.95      9.42 o 
   6   2  14      460.17      482.78     10.52 o 
   7   2  14       94.06       90.92      6.45 o 
   8   2  14      740.73      702.09     15.68 o 
   9   2  14        2.80        3.09      6.97 o 
  10   2  14        0.98       -2.90      7.61 o 
  11   2  14       26.38        1.24      9.38 o 
  12   2  14       32.64       34.67      8.84 o 
  13   2  14      385.78      335.57     18.08 o 
  14   2  14      263.13      291.68     27.14 o 
  15   2  14      157.48      136.53     21.36 o 
 -23   3  14       69.64       85.20      7.60 o 
 -22   3  14      120.32      141.72      8.18 o 
 -21   3  14       28.03       10.17      5.36 o 
 -20   3  14      410.02      394.29      9.42 o 
 -19   3  14       74.07       67.46      4.62 o 
 -18   3  14       10.22        8.27      5.56 o 
 -17   3  14       85.27       71.12      4.10 o 
 -16   3  14      457.35      464.02      7.43 o 
 -15   3  14      201.90      214.38      4.98 o 
 -14   3  14       56.15       62.57      2.86 o 
 -13   3  14      905.63      861.03      8.98 o 
 -12   3  14      584.26      586.68      7.07 o 
 -11   3  14      191.61      174.32      4.64 o 
 -10   3  14        0.04       -2.76      2.76 o 
  -9   3  14      418.69      397.46      6.10 o 
  -8   3  14       65.06       68.59      3.42 o 
  -7   3  14       57.46       53.85      3.17 o 
  -6   3  14      340.65      401.85      6.98 o 
  -5   3  14       23.59       26.58      2.80 o 
  -4   3  14      863.92      884.66      9.26 o 
  -3   3  14        4.36        6.96      2.35 o 
  -2   3  14      605.01      590.07     11.06 o 
  -1   3  14      208.05      214.41      5.73 o 
   0   3  14      445.14      402.51      7.03 o 
   1   3  14      110.81       94.11      4.43 o 
   2   3  14      209.44      194.33      6.16 o 
   3   3  14       34.54       25.36      4.51 o 
   4   3  14      190.98      194.19      7.40 o 
   5   3  14       31.12       19.11      5.33 o 
   6   3  14      897.38      889.88     14.66 o 
   7   3  14      503.79      429.94     12.09 o 
   8   3  14      830.09      805.74     18.53 o 
   9   3  14       30.58       21.87      7.96 o 
  10   3  14       12.72       15.54      7.99 o 
  11   3  14        0.82        0.74      8.10 o 
  12   3  14      444.54      430.50     17.61 o 
  13   3  14      478.32      515.01     25.45 o 
  14   3  14       89.80       75.36     19.03 o 
  15   3  14       44.16       46.60     20.43 o 
 -22   4  14      262.48      268.15      9.51 o 
 -21   4  14        7.92        9.56      5.75 o 
 -20   4  14      314.27      323.29      8.69 o 
 -19   4  14       36.03       34.62      4.98 o 
 -18   4  14       37.67       32.25      4.31 o 
 -17   4  14      151.47      140.10      5.49 o 
 -16   4  14       84.99       78.34      4.59 o 
 -15   4  14      124.71      118.40      4.96 o 
 -14   4  14       32.39       23.64      3.57 o 
 -13   4  14       48.14       49.01      3.63 o 
 -12   4  14      127.56      142.59      4.87 o 
 -11   4  14       19.26       11.57      3.38 o 
 -10   4  14     1266.40     1315.90     14.78 o 
  -9   4  14      418.46      383.21      8.68 o 
  -8   4  14      268.77      238.65      5.80 o 
  -7   4  14      332.10      300.81      7.24 o 
  -6   4  14      690.74      581.19      7.68 o 
  -5   4  14     1293.42     1253.07     12.76 o 
  -4   4  14      347.63      331.01      6.19 o 
  -3   4  14     1581.40     1546.79     16.56 o 
  -2   4  14      556.54      566.21     11.36 o 
  -1   4  14      107.70       93.03      4.42 o 
   0   4  14        4.52        0.86      3.57 o 
   1   4  14      575.60      570.91     10.72 o 
   2   4  14        0.40       -4.21      4.21 o 
   3   4  14      643.19      614.58     12.16 o 
   4   4  14       13.19       10.08      5.20 o 
   5   4  14      217.62      200.94      8.33 o 
   6   4  14      655.15      664.16     14.13 o 
   7   4  14      649.23      625.81     15.19 o 
   8   4  14      301.40      263.18     12.15 o 
   9   4  14       25.83       20.70      7.73 o 
  10   4  14       34.14       18.93      7.83 o 
  11   4  14      356.33      315.56     14.08 o 
  12   4  14        9.69        3.45     11.14 o 
  13   4  14       11.66        5.36     27.36 o 
  14   4  14      121.58      153.35     25.33 o 
  15   4  14      114.81       76.46     30.64 o 
 -22   5  14       25.94       17.94      7.77 o 
 -21   5  14      790.01      864.84     15.49 o 
 -20   5  14        0.74        3.41      7.25 o 
 -19   5  14       17.91       28.00      5.18 o 
 -18   5  14      132.36      132.97      6.22 o 
 -17   5  14      144.18      147.25      5.95 o 
 -16   5  14      789.19      791.93     11.50 o 
 -15   5  14       16.06       13.22      4.22 o 
 -14   5  14      143.14      140.25      5.77 o 
 -13   5  14      355.50      333.60      8.18 o 
 -12   5  14      121.27      109.23      4.90 o 
 -11   5  14      184.78      185.27      6.16 o 
 -10   5  14       70.00       66.15      4.69 o 
  -9   5  14      125.92      121.63      5.46 o 
  -8   5  14      789.01      822.61     12.10 o 
  -7   5  14      226.62      213.32      6.71 o 
  -6   5  14     3319.11     3315.47     30.28 o 
  -5   5  14      564.54      552.36      9.33 o 
  -4   5  14       22.10       26.34      4.12 o 
  -3   5  14      297.72      272.41      7.91 o 
  -2   5  14      121.91      140.81      5.19 o 
  -1   5  14      286.20      245.10      6.97 o 
   0   5  14      771.03      792.69     12.55 o 
   1   5  14      242.29      250.00      8.28 o 
   2   5  14      206.81      215.69      9.36 o 
   3   5  14      528.97      401.60     10.82 o 
   4   5  14      100.34      103.66      7.13 o 
   5   5  14      403.51      376.77     11.09 o 
   6   5  14        5.53        2.93      6.06 o 
   7   5  14      258.87      237.14     11.30 o 
   8   5  14      244.76      279.26     12.40 o 
   9   5  14        0.82       -2.23      7.74 o 
  10   5  14       24.56       28.59      9.06 o 
  11   5  14      347.33      364.70     19.00 o 
  12   5  14      656.82      653.95     25.58 o 
  13   5  14      289.54      308.79     27.24 o 
  14   5  14       86.38       53.35     20.02 o 
 -21   6  14       48.46       64.23     10.05 o 
 -20   6  14        0.03       -7.05      8.46 o 
 -19   6  14      193.72      199.68      8.72 o 
 -18   6  14      133.10      132.21      6.76 o 
 -17   6  14        5.30        7.47      4.84 o 
 -16   6  14        8.14        5.81      4.52 o 
 -15   6  14       71.96       77.23      5.71 o 
 -14   6  14       21.91       15.35      4.90 o 
 -13   6  14       81.53       70.44      5.56 o 
 -12   6  14      160.95      169.01      6.48 o 
 -11   6  14      254.44      242.38      7.93 o 
 -10   6  14       47.42       46.90      6.00 o 
  -9   6  14       38.11       23.35      4.73 o 
  -8   6  14      789.26      799.24     12.94 o 
  -7   6  14     1508.36     1490.98     18.56 o 
  -6   6  14      350.14      340.46      9.22 o 
  -5   6  14      395.37      339.33      9.37 o 
  -4   6  14      331.89      306.27      9.96 o 
  -3   6  14      595.91      544.44     13.43 o 
  -2   6  14      679.80      686.91     12.60 o 
  -1   6  14      665.72      633.72     12.44 o 
   0   6  14     1165.58     1098.31     28.70 o 
   1   6  14      554.41      544.67     12.86 o 
   2   6  14      344.27      396.44     11.85 o 
   3   6  14      160.27      163.67      9.95 o 
   4   6  14      611.47      541.67     14.00 o 
   5   6  14      286.76      259.72      9.99 o 
   6   6  14        6.32       12.79      7.05 o 
   7   6  14       10.41       22.54      8.03 o 
   8   6  14      313.41      341.97     13.82 o 
   9   6  14        0.42        1.53      9.17 o 
  10   6  14       63.91       70.38     10.64 o 
  11   6  14      106.32       96.97     16.39 o 
  12   6  14       43.65       40.57     16.43 o 
  13   6  14      151.26      125.87     22.39 o 
 -20   7  14      176.42      222.67     10.60 o 
 -19   7  14       89.26       96.35      8.47 o 
 -18   7  14      219.47      230.42     13.15 o 
 -17   7  14        0.00       -5.78      5.78 o 
 -16   7  14        1.29       -3.30      5.49 o 
 -15   7  14       37.94       36.89      5.55 o 
 -14   7  14      317.02      326.00     10.40 o 
 -13   7  14      300.05      275.21      8.66 o 
 -12   7  14      223.64      214.25      7.75 o 
 -11   7  14       29.54       44.65      5.47 o 
 -10   7  14      994.80      953.20     15.05 o 
  -9   7  14       46.56       53.63      5.74 o 
  -8   7  14      394.53      406.64     10.21 o 
  -7   7  14      197.37      213.39      8.57 o 
  -6   7  14      124.84      111.02      7.78 o 
  -5   7  14        1.33        4.03      6.76 o 
  -4   7  14      388.16      402.11     12.37 o 
  -3   7  14      288.84      253.99     10.05 o 
  -2   7  14       41.23       23.97      5.49 o 
  -1   7  14       33.91       37.61      6.39 o 
   0   7  14      135.18      118.54      8.40 o 
   1   7  14       34.25       36.73      7.34 o 
   2   7  14       80.84       69.54      7.90 o 
   3   7  14       14.48        9.15      6.88 o 
   4   7  14        3.90        3.34      6.48 o 
   5   7  14      244.59      252.62     11.83 o 
   6   7  14        2.56        8.65     10.04 o 
   7   7  14      212.19      211.58     12.84 o 
   8   7  14        0.20       -9.20      9.20 o 
   9   7  14       18.47        0.98      9.19 o 
  10   7  14       57.38       64.94     12.80 o 
  11   7  14      621.40      608.22     24.13 o 
  12   7  14       65.04       74.36     19.15 o 
 -19   8  14        8.62       20.84     10.55 o 
 -18   8  14       14.23        5.96      7.40 o 
 -17   8  14       14.44        0.14      7.45 o 
 -16   8  14        2.84        7.97      6.23 o 
 -15   8  14       47.77       28.80      7.02 o 
 -14   8  14       11.86       -0.57      6.82 o 
 -13   8  14      168.88      149.74      8.97 o 
 -12   8  14       10.90        1.40      6.26 o 
 -11   8  14       34.71       66.20      7.35 o 
 -10   8  14       25.81       28.13      6.44 o 
  -9   8  14       52.01       50.95      7.32 o 
  -8   8  14      177.62      184.21     10.87 o 
  -7   8  14       11.53       12.51      6.28 o 
  -6   8  14       43.63       36.37      7.90 o 
  -5   8  14      265.81      249.99     16.33 o 
  -4   8  14       42.93       38.72     12.55 o 
  -3   8  14        9.25       17.37      8.45 o 
  -2   8  14      111.59      115.70     10.68 o 
  -1   8  14      120.14      113.33      9.61 o 
   0   8  14      236.95      245.38     11.22 o 
   1   8  14      150.62      136.81      8.86 o 
   2   8  14      572.05      519.43     16.98 o 
   3   8  14      896.55      896.42     16.88 o 
   4   8  14       27.47       39.67      8.60 o 
   5   8  14      193.82      189.51     12.25 o 
   6   8  14      158.47      169.85     12.14 o 
   7   8  14       78.03       80.92     11.01 o 
   8   8  14      330.94      348.19     16.47 o 
   9   8  14       22.83       -7.19     11.03 o 
  10   8  14       34.63       45.65     13.54 o 
  11   8  14      130.46      137.56     15.60 o 
 -17   9  14      312.13      373.43     16.62 o 
 -16   9  14      278.14      307.70     13.94 o 
 -15   9  14        0.60       -8.98      8.98 o 
 -14   9  14      205.59      205.78     12.21 o 
 -13   9  14      132.77      133.64     15.14 o 
 -12   9  14      330.09      347.15     15.81 o 
 -11   9  14       33.53       18.41      9.05 o 
 -10   9  14        0.20       12.30      8.73 o 
  -9   9  14       55.20       70.53     10.18 o 
  -8   9  14       39.19       32.91      8.96 o 
  -7   9  14       30.09       34.77      9.09 o 
  -6   9  14        3.80        9.85      8.49 o 
  -5   9  14      363.00      390.87     16.23 o 
  -4   9  14      210.88      212.08     17.57 o 
  -3   9  14     1232.60     1242.19     28.00 o 
  -2   9  14       10.27       10.32      8.63 o 
  -1   9  14      202.29      219.61     13.61 o 
   0   9  14        0.47       -7.99      7.99 o 
   1   9  14      290.09      263.27     13.86 o 
   2   9  14      227.02      208.04     15.34 o 
   3   9  14       71.36       77.97     11.95 o 
   4   9  14       13.94        8.66      8.84 o 
   5   9  14       13.63       14.90      9.04 o 
   6   9  14      550.91      587.92     20.25 o 
   7   9  14       25.89       43.05     13.73 o 
   8   9  14        7.43        9.73     10.20 o 
   9   9  14      418.23      412.44     18.86 o 
 -15  10  14       89.41       99.91     10.75 o 
 -14  10  14        6.02        9.22     10.15 o 
 -13  10  14       34.28       58.98     11.26 o 
 -12  10  14      456.17      468.67     18.82 o 
 -11  10  14       46.64       54.30     10.99 o 
 -10  10  14        0.40       -8.91      9.90 o 
  -9  10  14       11.21       -7.06      8.65 o 
  -8  10  14       35.95       45.91     11.26 o 
  -7  10  14       31.76       37.11     10.52 o 
  -6  10  14        4.71        9.72     10.74 o 
  -5  10  14       16.88       19.30     10.47 o 
  -4  10  14       82.06       84.85     12.19 o 
  -3  10  14       35.05       29.43     14.97 o 
  -2  10  14      175.68      161.65     13.39 o 
  -1  10  14      118.05      107.17     12.90 o 
   0  10  14      491.51      502.13     21.18 o 
   1  10  14       17.56       -1.95      9.53 o 
   2  10  14      144.99      148.59     17.07 o 
   3  10  14      328.36      310.92     20.16 o 
   4  10  14       25.97       29.44     11.57 o 
   5  10  14       50.39       44.88     10.38 o 
   6  10  14       36.61       49.79     12.80 o 
   7  10  14       12.74       -1.76     12.70 o 
   8  10  14       14.96        0.46     11.80 o 
 -13  11  14       60.54       70.44     12.88 o 
 -12  11  14      254.97      281.53     16.94 o 
 -11  11  14       15.66        6.40     10.28 o 
 -10  11  14       12.40       11.51     10.10 o 
  -9  11  14        2.13       -2.93      9.97 o 
  -8  11  14       83.32       85.48     12.45 o 
  -7  11  14        8.87       14.12     13.21 o 
  -6  11  14      363.35      365.33     17.92 o 
  -5  11  14      648.31      638.76     22.76 o 
  -4  11  14       95.41      110.96     12.88 o 
  -3  11  14        0.06       -9.90      9.90 o 
  -2  11  14      339.96      334.56     17.47 o 
  -1  11  14       37.55       32.41     17.29 o 
   0  11  14      195.85      199.51     21.79 o 
   1  11  14        6.61        7.76     14.53 o 
   2  11  14       58.82       73.19     18.12 o 
   3  11  14      326.27      256.33     25.78 o 
   4  11  14        1.96       -2.29     13.67 o 
   5  11  14       49.74       44.97     14.59 o 
  -9  12  14        0.10       -3.70     11.97 o 
  -8  12  14       86.09      106.96     18.32 o 
  -7  12  14        1.81        8.25     12.35 o 
  -6  12  14      165.11      168.26     16.64 o 
  -5  12  14      102.23      133.92     17.75 o 
  -4  12  14        9.32      -10.30     10.30 o 
  -3  12  14       19.79       33.22     13.68 o 
  -2  12  14       38.99       38.46     16.45 o 
  -1  12  14       35.08       57.65     17.43 o 
   0  12  14        6.16        4.13     15.39 o 
   1  12  14       12.72       27.37     32.27 o 
 -23   0  15        0.40       -8.09      8.09 o 
 -21   0  15       13.63       13.55      6.92 o 
 -19   0  15       35.79       32.97      5.88 o 
 -17   0  15      355.37      330.30     15.93 o 
 -15   0  15       89.61       62.54      6.68 o 
 -13   0  15      468.88      469.69     21.62 o 
 -11   0  15       97.67       98.79      4.12 o 
  -9   0  15      204.68      164.50      3.31 o 
  -7   0  15      364.07      424.57     11.05 o 
  -5   0  15      291.70      274.91      8.21 o 
  -3   0  15      277.88      251.58      8.39 o 
  -1   0  15        8.25        9.01      3.83 o 
   1   0  15     1151.60     1180.69     16.76 o 
   3   0  15      259.86      272.61      9.88 o 
   5   0  15      622.86      621.08     17.91 o 
   7   0  15      161.13      171.20     12.18 o 
   9   0  15     1178.06     1085.47     30.72 o 
  11   0  15      628.50      516.52     23.80 o 
  13   0  15       71.01       86.52     19.40 o 
  15   0  15      276.26      230.79     37.99 o 
 -23   1  15       54.78       72.52      6.68 o 
 -22   1  15        4.11        6.54      5.31 o 
 -21   1  15        4.44        2.32      4.81 o 
 -20   1  15       10.83        8.42      4.43 o 
 -19   1  15       29.30       32.72      5.19 o 
 -18   1  15      543.17      550.91      8.68 o 
 -17   1  15      196.29      211.89      5.17 o 
 -16   1  15       49.58       42.99      3.09 o 
 -15   1  15      548.66      495.09      8.44 o 
 -14   1  15     1205.33     1182.44     18.65 o 
 -13   1  15      434.91      426.33     17.88 o 
 -12   1  15     1291.77     1239.86     13.14 o 
 -11   1  15      927.25      918.11      8.37 o 
 -10   1  15      218.53      210.69      4.02 o 
  -9   1  15      534.93      503.55      5.47 o 
  -8   1  15     1534.41     1479.25     12.85 o 
  -7   1  15      281.61      336.88      4.84 o 
  -6   1  15      151.05      159.85      3.99 o 
  -5   1  15      295.02      324.78      5.75 o 
  -4   1  15      726.21      689.58      8.29 o 
  -3   1  15      363.43      433.87      6.12 o 
  -2   1  15       34.74       32.11      2.71 o 
  -1   1  15     2621.41     2754.04     22.36 o 
   0   1  15      317.76      312.40      6.38 o 
   1   1  15      124.01      160.61      5.07 o 
   2   1  15      701.35      692.67      9.66 o 
   3   1  15      268.20      270.04      7.76 o 
   4   1  15      457.71      473.09     11.30 o 
   5   1  15      311.38      338.79     10.51 o 
   6   1  15       59.91       57.59      6.24 o 
   7   1  15      352.91      351.22     10.88 o 
   8   1  15      115.85      120.89      9.18 o 
   9   1  15       11.18       12.91      7.56 o 
  10   1  15       25.02       27.50      8.00 o 
  11   1  15       59.53       48.19      9.59 o 
  12   1  15      515.10      533.46     19.19 o 
  13   1  15       77.66       85.75     13.40 o 
  14   1  15      332.38      325.56     26.84 o 
  15   1  15       67.89      118.38     20.64 o 
 -23   2  15        2.06       -5.70      5.70 o 
 -22   2  15      533.87      567.96     12.27 o 
 -21   2  15       33.49       49.36      5.77 o 
 -20   2  15       65.11       74.11      5.50 o 
 -19   2  15       48.93       50.20      4.80 o 
 -18   2  15      277.77      262.79      6.27 o 
 -17   2  15       39.99       52.79      3.24 o 
 -16   2  15       53.62       36.45      2.41 o 
 -15   2  15      971.85      894.12      8.55 o 
 -14   2  15      433.16      395.27      5.34 o 
 -13   2  15      508.79      487.13      5.95 o 
 -12   2  15     1361.13     1330.00     12.56 o 
 -11   2  15       13.94        6.52      2.28 o 
 -10   2  15     1265.78     1317.95     13.65 o 
  -9   2  15       86.33       75.94      4.06 o 
  -8   2  15        5.42        2.17      2.21 o 
  -7   2  15      288.23      284.63      5.19 o 
  -6   2  15       84.49       86.64      3.81 o 
  -5   2  15     1595.34     1659.22     14.76 o 
  -4   2  15      450.76      484.29      6.44 o 
  -3   2  15       30.01       54.21      3.16 o 
  -2   2  15      851.10      864.41     10.62 o 
  -1   2  15     1370.76     1274.65     13.67 o 
   0   2  15      528.01      582.30      8.57 o 
   1   2  15        1.04       -0.55      3.38 o 
   2   2  15      219.71      214.18      6.71 o 
   3   2  15       54.76       47.18      5.46 o 
   4   2  15      635.85      587.61     12.30 o 
   5   2  15       49.98       40.43      6.19 o 
   6   2  15        8.57        6.95      6.54 o 
   7   2  15        0.57       -5.53      5.53 o 
   8   2  15      950.23      871.04     19.31 o 
   9   2  15        0.00       -6.90      6.90 o 
  10   2  15        0.02        4.55      7.75 o 
  11   2  15      127.83      122.72     12.05 o 
  12   2  15        3.56        6.81     11.02 o 
  13   2  15       55.44       34.12     12.35 o 
  14   2  15      704.12      723.46     37.58 o 
  15   2  15        4.78      -25.00     30.64 o 
 -22   3  15        0.37       -0.45      5.88 o 
 -21   3  15      192.20      184.56      7.99 o 
 -20   3  15       10.11       11.76      5.40 o 
 -19   3  15      157.04      166.66      6.12 o 
 -18   3  15      127.71      129.01      5.41 o 
 -17   3  15      139.56      166.75      4.59 o 
 -16   3  15       34.83       26.51      3.23 o 
 -15   3  15      128.62      126.72      4.28 o 
 -14   3  15      105.10      106.76      3.65 o 
 -13   3  15       60.67       60.03      2.99 o 
 -12   3  15     1170.80     1182.15     10.73 o 
 -11   3  15        9.42       10.30      2.81 o 
 -10   3  15      363.64      328.61      7.03 o 
  -9   3  15      123.09      103.64      4.01 o 
  -8   3  15       20.61       14.98      2.72 o 
  -7   3  15      133.77      106.10      3.91 o 
  -6   3  15        9.20       21.19      3.31 o 
  -5   3  15      888.73      845.40     10.98 o 
  -4   3  15      602.91      568.38      7.43 o 
  -3   3  15      119.05      105.63      4.07 o 
  -2   3  15      315.60      263.91      6.70 o 
  -1   3  15        6.42        7.60      3.32 o 
   0   3  15     2759.40     2715.23     22.93 o 
   1   3  15      578.21      529.72      9.36 o 
   2   3  15      170.79      132.51      5.90 o 
   3   3  15     1504.56     1443.15     19.26 o 
   4   3  15       11.43        3.03      5.27 o 
   5   3  15       47.79       49.90      6.13 o 
   6   3  15        3.57       -3.40      5.79 o 
   7   3  15     1509.37     1455.27     21.34 o 
   8   3  15      228.11      237.66     11.68 o 
   9   3  15        0.01        1.01      7.36 o 
  10   3  15       61.28       65.61      9.52 o 
  11   3  15        0.06       -2.08      7.87 o 
  12   3  15        4.78       -9.72     10.28 o 
  13   3  15       90.20      117.98     16.09 o 
  14   3  15      400.05      357.84     29.22 o 
 -22   4  15      475.37      470.77     13.07 o 
 -21   4  15        5.17        9.85      6.01 o 
 -20   4  15        0.02       -0.66      5.06 o 
 -19   4  15        0.35       -3.93      3.93 o 
 -18   4  15        0.53       -3.82      3.82 o 
 -17   4  15       39.55       35.27      3.87 o 
 -16   4  15      671.10      663.50      9.76 o 
 -15   4  15       82.52       80.47      4.47 o 
 -14   4  15      187.13      158.06      5.21 o 
 -13   4  15      204.05      207.99      7.79 o 
 -12   4  15     1286.43     1260.29     14.36 o 
 -11   4  15     1941.88     1862.54     19.09 o 
 -10   4  15        0.89       -3.53      3.53 o 
  -9   4  15      130.50      110.26      4.88 o 
  -8   4  15     1450.18     1459.80     16.47 o 
  -7   4  15       64.82       63.10      5.11 o 
  -6   4  15        1.68        0.95      3.77 o 
  -5   4  15       10.96        3.34      2.44 o 
  -4   4  15      375.73      397.00      7.09 o 
  -3   4  15       26.11       25.38      3.89 o 
  -2   4  15       69.51       64.21      5.18 o 
  -1   4  15        3.83       10.03      3.45 o 
   0   4  15        0.00        4.09      4.04 o 
   1   4  15     1167.63     1221.65     15.22 o 
   2   4  15       50.84       35.99      5.39 o 
   3   4  15     2429.52     2362.43     28.44 o 
   4   4  15        4.31       -5.29      5.29 o 
   5   4  15      372.13      374.92     11.05 o 
   6   4  15      708.48      684.97     14.65 o 
   7   4  15      198.93      198.02     10.83 o 
   8   4  15        3.58       -0.22      7.37 o 
   9   4  15      331.38      354.17     14.27 o 
  10   4  15       31.96       35.19      8.70 o 
  11   4  15       77.81      109.12     11.41 o 
  12   4  15       77.75       73.17     13.25 o 
  13   4  15      325.71      340.63     27.17 o 
  14   4  15      356.89      428.35     31.27 o 
 -21   5  15      178.64      223.93      8.86 o 
 -20   5  15      334.30      369.73      9.63 o 
 -19   5  15      242.27      226.81      8.35 o 
 -18   5  15      129.67      167.83      6.67 o 
 -17   5  15      499.52      491.53      8.85 o 
 -16   5  15       20.48       23.65      4.51 o 
 -15   5  15      247.71      239.25      7.70 o 
 -14   5  15      758.57      739.92     11.26 o 
 -13   5  15      637.87      592.33     10.07 o 
 -12   5  15        6.28        3.39      3.67 o 
 -11   5  15      287.09      269.31      7.60 o 
 -10   5  15      749.33      687.02     11.00 o 
  -9   5  15       71.99       91.53      5.05 o 
  -8   5  15      418.50      421.19     10.02 o 
  -7   5  15      552.90      535.29      9.68 o 
  -6   5  15     1047.85     1004.54     14.32 o 
  -5   5  15      632.83      605.54      9.91 o 
  -4   5  15      168.45      136.42      5.80 o 
  -3   5  15      616.94      558.77     10.93 o 
  -2   5  15     1153.38     1112.41     13.91 o 
  -1   5  15      659.24      634.85     15.04 o 
   0   5  15      109.91       94.26      5.86 o 
   1   5  15      141.59      134.27      7.32 o 
   2   5  15      229.45      210.32     11.77 o 
   3   5  15      395.22      389.55     11.02 o 
   4   5  15      439.29      436.63     12.38 o 
   5   5  15        2.52       -4.81      5.46 o 
   6   5  15        9.36        9.61      6.30 o 
   7   5  15       68.16       52.43      8.68 o 
   8   5  15      356.80      376.47     14.73 o 
   9   5  15      148.34      160.06     11.24 o 
  10   5  15      199.91      211.80     14.45 o 
  11   5  15      205.58      213.08     16.23 o 
  12   5  15       61.41       45.27     12.97 o 
  13   5  15       10.19      -16.60     32.05 o 
 -21   6  15      180.34      193.34      9.59 o 
 -20   6  15       48.72       42.74      6.42 o 
 -19   6  15       46.31       63.83      7.62 o 
 -18   6  15        7.50        8.77      5.41 o 
 -17   6  15      155.26      165.91      6.82 o 
 -16   6  15        2.32       -2.01      4.80 o 
 -15   6  15      251.25      243.59      8.43 o 
 -14   6  15       10.82       10.09      4.76 o 
 -13   6  15      468.16      452.33      9.99 o 
 -12   6  15        2.47       -4.13      4.13 o 
 -11   6  15       56.66       67.71      5.16 o 
 -10   6  15       32.81       31.86      4.59 o 
  -9   6  15      138.18      148.90      6.53 o 
  -8   6  15       44.47       48.68      5.42 o 
  -7   6  15     1347.45     1272.78     17.47 o 
  -6   6  15      159.78      168.43      7.03 o 
  -5   6  15       84.71       67.00      5.33 o 
  -4   6  15       38.03       31.19      6.34 o 
  -3   6  15       53.40       41.93      5.75 o 
  -2   6  15       26.66       27.26      5.23 o 
  -1   6  15       31.02       47.38      5.64 o 
   0   6  15      100.53      110.60      7.23 o 
   1   6  15       11.75       16.67      5.52 o 
   2   6  15       12.69       13.82      5.75 o 
   3   6  15        0.04        2.60      6.21 o 
   4   6  15       17.06        5.31      6.62 o 
   5   6  15      383.11      386.29     11.88 o 
   6   6  15      230.28      243.23     13.00 o 
   7   6  15      275.27      252.64     12.21 o 
   8   6  15        0.02        5.57      8.08 o 
   9   6  15        2.72        8.82      9.62 o 
  10   6  15       45.50       48.64     12.21 o 
  11   6  15      369.19      403.68     20.46 o 
  12   6  15        2.97        9.09     15.57 o 
 -20   7  15       76.29       69.45     10.29 o 
 -19   7  15       45.23       50.02      7.33 o 
 -18   7  15        5.68       10.53      6.67 o 
 -17   7  15       18.08       26.27      6.44 o 
 -16   7  15       47.78       27.35      5.88 o 
 -15   7  15      104.09      119.21      7.39 o 
 -14   7  15       69.03       80.85      6.50 o 
 -13   7  15        0.86        0.89      5.22 o 
 -12   7  15        9.40        9.89      5.19 o 
 -11   7  15       99.96       88.16      6.26 o 
 -10   7  15      171.07      155.16      7.27 o 
  -9   7  15       31.42       35.86      5.47 o 
  -8   7  15      112.60      129.58      6.95 o 
  -7   7  15      330.29      293.84     10.75 o 
  -6   7  15       33.21       33.19      6.59 o 
  -5   7  15        0.05        6.20      5.85 o 
  -4   7  15       11.12        9.11      6.04 o 
  -3   7  15       33.38       32.97      6.37 o 
  -2   7  15       12.20       12.52      5.94 o 
  -1   7  15      469.51      404.44     14.37 o 
   0   7  15      166.18      164.66      9.26 o 
   1   7  15      396.06      366.78     11.64 o 
   2   7  15        3.25        2.95      6.22 o 
   3   7  15       42.23       29.96      6.98 o 
   4   7  15        3.93        6.42      6.73 o 
   5   7  15      285.82      264.97     13.20 o 
   6   7  15       90.08      111.47     11.21 o 
   7   7  15       52.28       50.41      9.60 o 
   8   7  15      184.28      180.63     13.73 o 
   9   7  15      112.80      146.24     14.29 o 
  10   7  15      218.78      243.88     23.05 o 
  11   7  15      317.33      359.43     23.57 o 
 -18   8  15        8.32       16.45      7.50 o 
 -17   8  15      318.65      326.04     11.45 o 
 -16   8  15       98.08      103.71      8.31 o 
 -15   8  15       60.96       53.65      7.61 o 
 -14   8  15        0.11        1.79      8.21 o 
 -13   8  15      181.15      163.47      9.34 o 
 -12   8  15        0.24       -3.52      6.23 o 
 -11   8  15       90.66       87.75      7.77 o 
 -10   8  15      160.14      173.65     13.16 o 
  -9   8  15      363.59      373.92     14.19 o 
  -8   8  15      291.54      297.25     11.22 o 
  -7   8  15       89.54       95.63      9.30 o 
  -6   8  15        6.87        8.05      7.01 o 
  -5   8  15      292.25      253.07     12.89 o 
  -4   8  15       83.93       81.06      9.79 o 
  -3   8  15        0.22       -5.77      8.11 o 
  -2   8  15       64.06       58.87     12.81 o 
  -1   8  15      124.95      134.31     14.78 o 
   0   8  15      251.31      235.01     11.47 o 
   1   8  15      778.21      741.20     16.72 o 
   2   8  15       31.74       20.35      6.66 o 
   3   8  15       62.51       58.66      7.72 o 
   4   8  15       55.36       31.88      9.05 o 
   5   8  15      120.83      144.08     11.43 o 
   6   8  15       19.74       20.51      9.47 o 
   7   8  15       98.87       82.25     11.46 o 
   8   8  15      208.15      255.93     17.39 o 
   9   8  15        0.19       -8.38     10.95 o 
  10   8  15      256.06      291.14     20.20 o 
 -17   9  15      245.68      279.31     15.19 o 
 -16   9  15       25.40       31.77      9.19 o 
 -15   9  15        8.77       -8.12      8.12 o 
 -14   9  15       56.12       56.36      9.34 o 
 -13   9  15        0.49        4.01      8.11 o 
 -12   9  15        0.57        0.39      7.87 o 
 -11   9  15       16.85       26.54      8.45 o 
 -10   9  15      687.34      741.47     21.27 o 
  -9   9  15      140.32      150.10     11.78 o 
  -8   9  15      110.50      122.42     11.19 o 
  -7   9  15      207.38      188.03     12.45 o 
  -6   9  15       50.78       44.62      9.64 o 
  -5   9  15      276.67      299.07     15.87 o 
  -4   9  15      246.48      250.27     14.41 o 
  -3   9  15      266.47      227.58     16.86 o 
  -2   9  15      818.63      824.52     23.65 o 
  -1   9  15       59.49       61.15     11.23 o 
   0   9  15      228.38      216.31     14.83 o 
   1   9  15        3.95       11.64      8.88 o 
   2   9  15        4.79        4.51      9.32 o 
   3   9  15       76.70       73.72      9.97 o 
   4   9  15      311.34      357.17     16.11 o 
   5   9  15        3.22       -6.97      8.38 o 
   6   9  15       72.06       94.85     10.49 o 
   7   9  15       41.98       52.05     11.60 o 
   8   9  15      783.84      835.08     25.17 o 
   9   9  15       72.70      115.62     13.85 o 
 -15  10  15       37.34       58.70     12.97 o 
 -14  10  15      133.90      125.66     12.83 o 
 -13  10  15       19.78       18.06     10.12 o 
 -12  10  15      109.25      129.68     13.26 o 
 -11  10  15      314.48      355.20     16.97 o 
 -10  10  15      133.17      130.37     14.83 o 
  -9  10  15       67.70       76.36     11.48 o 
  -8  10  15       69.04       66.63     11.03 o 
  -7  10  15      566.29      639.12     26.53 o 
  -6  10  15      450.65      466.87     18.63 o 
  -5  10  15      129.52      135.48     17.62 o 
  -4  10  15        2.78       -9.16      9.16 o 
  -3  10  15      147.55      109.33     12.34 o 
  -2  10  15      180.68      184.27     14.97 o 
  -1  10  15        0.07       -5.58     12.62 o 
   0  10  15        7.57       12.32     10.83 o 
   1  10  15        0.38       10.03     12.32 o 
   2  10  15       66.36       62.10     20.02 o 
   3  10  15        3.77       -4.03     12.06 o 
   4  10  15       69.83       95.58     15.94 o 
   5  10  15      258.27      286.50     20.73 o 
   6  10  15      164.14      155.76     24.12 o 
   7  10  15        0.80        2.16     13.85 o 
 -12  11  15       92.53       92.70     13.13 o 
 -11  11  15       32.99       36.95     11.71 o 
 -10  11  15      199.44      212.72     15.13 o 
  -9  11  15      905.88      923.04     35.73 o 
  -8  11  15       25.28       15.29     14.38 o 
  -7  11  15      133.91      167.80     15.23 o 
  -6  11  15        9.84       -3.92     10.31 o 
  -5  11  15      132.54      148.02     16.49 o 
  -4  11  15       30.37       17.99     10.35 o 
  -3  11  15        0.71       -9.29      9.79 o 
  -2  11  15       78.22       75.87     12.34 o 
  -1  11  15      300.83      296.38     20.57 o 
   0  11  15        5.67       31.11     21.02 o 
   1  11  15      117.95      125.71     21.84 o 
   2  11  15        6.86       -7.28     18.81 o 
   3  11  15      628.75      671.34     35.67 o 
   4  11  15      123.41      142.97     21.76 o 
  -7  12  15      301.52      283.38     18.51 o 
  -6  12  15      134.30      153.84     15.06 o 
  -5  12  15       31.69       21.71     11.40 o 
  -4  12  15       37.02       15.77     11.45 o 
  -3  12  15       58.79       75.30     14.57 o 
  -2  12  15      157.49      190.58     22.65 o 
  -1  12  15       12.68       28.93     16.05 o 
 -22   0  16       91.79       88.25      8.63 o 
 -20   0  16     2695.50     2819.46     42.28 o 
 -18   0  16       27.07       15.10      4.00 o 
 -16   0  16      629.05      556.91     20.30 o 
 -14   0  16      189.84      175.87     12.75 o 
 -12   0  16     6698.81     6505.88    102.54 o 
 -10   0  16       26.98       28.73      5.07 o 
  -8   0  16     1379.03     1354.27     19.41 o 
  -6   0  16        3.66        1.93      3.55 o 
  -4   0  16     1248.41     1283.03     16.65 o 
  -2   0  16       15.13        8.68      4.20 o 
   0   0  16        2.07        3.29      4.75 o 
   2   0  16       49.92       78.71      8.66 o 
   4   0  16      195.08      181.34     11.25 o 
   6   0  16      172.77      192.40     16.62 o 
   8   0  16      520.01      506.06     22.44 o 
  10   0  16        4.52       -4.26     10.90 o 
  12   0  16        3.92      -13.93     31.83 o 
  14   0  16     1510.63     1486.24     75.53 o 
 -23   1  16      120.51      124.71      7.00 o 
 -22   1  16      120.69      131.20      6.70 o 
 -21   1  16       40.37       38.83      4.94 o 
 -20   1  16      178.94      209.26      6.83 o 
 -19   1  16      218.64      211.64      6.10 o 
 -18   1  16        1.78       -0.81      2.62 o 
 -17   1  16      391.51      384.02      7.73 o 
 -16   1  16      208.34      210.48     10.62 o 
 -15   1  16       79.78       77.27     14.09 o 
 -14   1  16      760.52      758.79     26.15 o 
 -13   1  16      820.66      837.66     12.07 o 
 -12   1  16       31.95       36.45      2.34 o 
 -11   1  16     1131.16     1102.99     11.50 o 
 -10   1  16      508.70      458.31      5.72 o 
  -9   1  16      610.63      607.62      6.56 o 
  -8   1  16     1526.31     1476.80     13.95 o 
  -7   1  16       45.50       37.19      2.72 o 
  -6   1  16      231.02      217.82      5.41 o 
  -5   1  16      291.57      274.36      6.19 o 
  -4   1  16      600.82      604.89      8.02 o 
  -3   1  16      156.92      155.50      4.29 o 
  -2   1  16      141.46      139.65      5.06 o 
  -1   1  16     1172.53     1239.47     12.82 o 
   0   1  16     1095.48     1028.89     11.80 o 
   1   1  16     2212.41     2110.55     19.39 o 
   2   1  16     1918.70     1984.80     20.75 o 
   3   1  16     3324.51     3411.19     34.86 o 
   4   1  16      197.20      208.16     10.49 o 
   5   1  16      268.63      255.53      9.22 o 
   6   1  16      711.14      707.98     14.68 o 
   7   1  16      248.66      230.55      9.60 o 
   8   1  16      180.85      160.19     10.10 o 
   9   1  16       62.23       70.99     11.31 o 
  10   1  16        0.66       -1.78      8.07 o 
  11   1  16       11.44        8.50     15.01 o 
  12   1  16       57.58       44.27     12.04 o 
  13   1  16       93.25      103.30     15.32 o 
  14   1  16      308.67      314.70     64.73 o 
 -23   2  16       64.74       43.47      6.35 o 
 -22   2  16       79.42       83.05      6.23 o 
 -21   2  16      232.32      216.97      9.63 o 
 -20   2  16       55.33       58.82      5.08 o 
 -19   2  16       13.98       14.70      4.01 o 
 -18   2  16        0.86       -3.66      3.66 o 
 -17   2  16        9.06        2.57      2.83 o 
 -16   2  16      429.63      448.79      6.37 o 
 -15   2  16        8.93        4.89      2.49 o 
 -14   2  16      792.94      766.18      7.98 o 
 -13   2  16      123.73      112.15      3.19 o 
 -12   2  16      563.20      554.65      8.04 o 
 -11   2  16      169.48      153.34      4.14 o 
 -10   2  16       11.55        6.23      2.38 o 
  -9   2  16     1722.33     1672.24     15.56 o 
  -8   2  16      801.96      834.44      9.29 o 
  -7   2  16      268.88      247.29      5.29 o 
  -6   2  16      542.00      564.96      8.50 o 
  -5   2  16      154.55      143.52      4.89 o 
  -4   2  16       26.19       21.29      2.55 o 
  -3   2  16     1111.09     1047.93     10.93 o 
  -2   2  16       33.67       61.40      4.21 o 
  -1   2  16      731.15      638.97      9.31 o 
   0   2  16      358.13      326.03      7.15 o 
   1   2  16     1729.04     1602.69     17.71 o 
   2   2  16     2129.94     2080.30     22.15 o 
   3   2  16       74.97       64.70      7.42 o 
   4   2  16     1091.41     1012.68     16.45 o 
   5   2  16      860.00      833.19     15.46 o 
   6   2  16      452.26      482.44     12.58 o 
   7   2  16      109.86      107.94      7.76 o 
   8   2  16      368.54      330.61     13.27 o 
   9   2  16      150.72      150.18     10.55 o 
  10   2  16      384.58      404.58     15.31 o 
  11   2  16       57.66       68.48     10.75 o 
  12   2  16      491.79      483.70     21.65 o 
  13   2  16       13.38        0.61     14.46 o 
  14   2  16      328.89      275.22     26.74 o 
 -22   3  16      696.71      760.94     14.32 o 
 -21   3  16      212.23      193.45      7.80 o 
 -20   3  16       40.00       41.82      5.37 o 
 -19   3  16        4.52        4.80      4.49 o 
 -18   3  16      258.86      247.09      6.79 o 
 -17   3  16      458.84      439.10      8.24 o 
 -16   3  16       15.36       13.22      2.98 o 
 -15   3  16       71.42       60.99      3.16 o 
 -14   3  16      381.90      384.35      6.56 o 
 -13   3  16     1548.19     1574.19     14.01 o 
 -12   3  16      888.03      899.15      9.53 o 
 -11   3  16     1415.48     1349.59     13.44 o 
 -10   3  16     2910.76     2729.15     23.79 o 
  -9   3  16      116.53      103.28      4.11 o 
  -8   3  16      349.77      342.01      6.45 o 
  -7   3  16      177.11      181.23      5.62 o 
  -6   3  16      117.55       81.91      5.32 o 
  -5   3  16        1.53        2.13      4.57 o 
  -4   3  16      339.62      307.74      6.37 o 
  -3   3  16      383.79      435.04      7.47 o 
  -2   3  16      829.68      827.95     12.71 o 
  -1   3  16       48.87       41.42      4.01 o 
   0   3  16      404.16      451.87      8.30 o 
   1   3  16     1819.74     1757.33     19.02 o 
   2   3  16       35.92       37.98      5.43 o 
   3   3  16       77.42      102.37      6.91 o 
   4   3  16      443.57      408.15     13.76 o 
   5   3  16      411.21      388.92     11.58 o 
   6   3  16      362.68      363.18     11.15 o 
   7   3  16      268.58      269.73     14.08 o 
   8   3  16      294.72      275.96     12.28 o 
   9   3  16      896.92      956.05     21.27 o 
  10   3  16       13.73       16.18      9.68 o 
  11   3  16       27.68       19.82      9.92 o 
  12   3  16       31.85       34.25     11.83 o 
  13   3  16       33.31       31.44     17.33 o 
  14   3  16       25.76      -13.16     16.14 o 
 -22   4  16       57.68       71.96      8.55 o 
 -21   4  16      531.91      568.50     16.11 o 
 -20   4  16      345.87      350.55     10.28 o 
 -19   4  16       77.32       79.66      6.77 o 
 -18   4  16      215.44      202.65      6.41 o 
 -17   4  16      317.81      277.94      7.14 o 
 -16   4  16      655.67      698.82     10.26 o 
 -15   4  16       50.67       51.71      4.16 o 
 -14   4  16      453.18      433.24      7.60 o 
 -13   4  16      844.98      772.99     10.56 o 
 -12   4  16       41.57       44.48      4.09 o 
 -11   4  16      480.73      440.55      9.25 o 
 -10   4  16     2948.62     2834.49     27.07 o 
  -9   4  16      305.90      304.40      7.07 o 
  -8   4  16       65.66       51.53      4.40 o 
  -7   4  16      170.73      160.66      5.86 o 
  -6   4  16      754.58      826.07     12.23 o 
  -5   4  16      957.55      931.43     13.82 o 
  -4   4  16       94.43       92.07      4.68 o 
  -3   4  16      459.46      429.13      9.43 o 
  -2   4  16      711.92      688.93     14.35 o 
  -1   4  16     1844.22     1735.51     18.57 o 
   0   4  16      218.96      254.71      7.71 o 
   1   4  16      193.02      189.38      7.12 o 
   2   4  16      226.26      218.39      8.45 o 
   3   4  16      194.02      201.65      8.42 o 
   4   4  16      404.47      381.73     11.73 o 
   5   4  16      269.03      282.55     10.13 o 
   6   4  16      179.80      196.36     12.25 o 
   7   4  16      194.12      186.58     11.08 o 
   8   4  16       17.01        7.42      7.96 o 
   9   4  16       11.04       16.52      8.70 o 
  10   4  16      158.67      175.25     12.99 o 
  11   4  16      202.43      220.41     16.07 o 
  12   4  16      178.06      203.14     16.33 o 
  13   4  16       49.19       21.48     18.82 o 
 -21   5  16      181.22      194.70      9.30 o 
 -20   5  16        8.61       19.52      6.36 o 
 -19   5  16       39.14       49.40      5.41 o 
 -18   5  16      165.96      183.27      6.44 o 
 -17   5  16        0.31       -4.37      4.37 o 
 -16   5  16       82.55       77.33      5.23 o 
 -15   5  16      247.41      235.06      9.32 o 
 -14   5  16        0.13       -3.96      3.96 o 
 -13   5  16      105.81      112.01      5.16 o 
 -12   5  16      222.20      236.04      7.19 o 
 -11   5  16      442.14      416.07      9.07 o 
 -10   5  16     1734.91     1698.23     19.27 o 
  -9   5  16      951.77      880.03     12.89 o 
  -8   5  16        1.11        2.44      4.11 o 
  -7   5  16        0.15       -4.42      4.42 o 
  -6   5  16      779.42      730.50     12.16 o 
  -5   5  16        1.00       -0.61      3.55 o 
  -4   5  16       36.77       38.01      4.49 o 
  -3   5  16      130.32       94.17      5.83 o 
  -2   5  16      280.43      282.00      9.12 o 
  -1   5  16       56.09       83.03      5.45 o 
   0   5  16     1252.63     1219.35     18.49 o 
   1   5  16      177.90      159.95     15.62 o 
   2   5  16       21.57       14.13      5.85 o 
   3   5  16       36.76       25.89      5.94 o 
   4   5  16       30.15       24.90      6.19 o 
   5   5  16      145.28      145.55      8.20 o 
   6   5  16       41.83       55.52     11.58 o 
   7   5  16       83.93       91.88     11.68 o 
   8   5  16      861.25      804.18     21.97 o 
   9   5  16       58.98       68.99     11.63 o 
  10   5  16       42.94       50.93     10.94 o 
  11   5  16        0.30       -7.95     11.32 o 
  12   5  16       39.04       32.19     20.39 o 
 -20   6  16       29.93       27.46      6.63 o 
 -19   6  16       13.04        5.29      5.38 o 
 -18   6  16       60.17       64.92      6.50 o 
 -17   6  16      189.32      182.67      6.94 o 
 -16   6  16      111.27      128.55      6.47 o 
 -15   6  16      295.98      313.50      8.86 o 
 -14   6  16        0.19       -0.27      4.49 o 
 -13   6  16       64.42       44.74      5.20 o 
 -12   6  16       27.11       26.31      4.69 o 
 -11   6  16        2.59        0.44      4.28 o 
 -10   6  16      105.33       96.23      5.88 o 
  -9   6  16       72.88       59.67      5.48 o 
  -8   6  16       62.24       42.79      5.53 o 
  -7   6  16     1006.25      968.19     14.77 o 
  -6   6  16        5.74        1.75      4.86 o 
  -5   6  16       11.13       15.41      5.21 o 
  -4   6  16      559.11      532.19     13.14 o 
  -3   6  16       55.31       64.90      5.93 o 
  -2   6  16     1122.49     1024.44     19.42 o 
  -1   6  16        0.35        1.12      6.30 o 
   0   6  16        1.28       -3.05      5.21 o 
   1   6  16        6.26        1.31      5.64 o 
   2   6  16      150.05      123.40      9.49 o 
   3   6  16      121.64      127.44      8.33 o 
   4   6  16        0.07       -6.58      6.58 o 
   5   6  16      118.96      118.62     13.49 o 
   6   6  16      712.34      698.98     19.58 o 
   7   6  16       47.16       41.46     10.05 o 
   8   6  16        9.20       -1.09     10.50 o 
   9   6  16       97.95       99.86     12.49 o 
  10   6  16      382.13      348.84     19.41 o 
  11   6  16        8.94        3.41     12.35 o 
  12   6  16       10.49        2.89     13.20 o 
 -19   7  16      124.35      137.71      9.89 o 
 -18   7  16       67.64       89.65      7.44 o 
 -17   7  16       60.98       69.17      7.40 o 
 -16   7  16        0.77       -4.01      5.53 o 
 -15   7  16       12.11       21.75      5.90 o 
 -14   7  16       36.33       44.17      6.19 o 
 -13   7  16       32.97       36.36      6.02 o 
 -12   7  16      214.68      222.55      8.24 o 
 -11   7  16      188.51      180.41      9.71 o 
 -10   7  16       90.86       84.67      6.20 o 
  -9   7  16       36.14       24.79      5.45 o 
  -8   7  16       66.69       60.64      6.99 o 
  -7   7  16      205.83      164.50      9.70 o 
  -6   7  16      195.75      170.27      8.92 o 
  -5   7  16      223.83      222.74     10.26 o 
  -4   7  16       21.14       24.44      6.31 o 
  -3   7  16        0.11        4.78      7.26 o 
  -2   7  16      247.11      226.29     12.83 o 
  -1   7  16      135.09      152.04     12.72 o 
   0   7  16       28.37       27.17      6.92 o 
   1   7  16        0.52        7.87      6.39 o 
   2   7  16       27.41       37.96      7.56 o 
   3   7  16      100.64      128.98      8.82 o 
   4   7  16        1.42       -1.25      7.09 o 
   5   7  16       33.69       27.39      8.96 o 
   6   7  16      422.36      449.59     17.19 o 
   7   7  16       14.18        6.57     14.62 o 
   8   7  16       39.28       47.82     10.82 o 
   9   7  16       27.66       37.01     11.99 o 
  10   7  16       11.78       42.25     20.40 o 
  11   7  16       18.71       35.66     19.31 o 
 -18   8  16       25.16       29.71      7.95 o 
 -17   8  16       27.28       45.61      7.29 o 
 -16   8  16       71.96       93.24      8.55 o 
 -15   8  16      145.20      147.87      9.17 o 
 -14   8  16      161.09      181.61      9.59 o 
 -13   8  16      301.59      297.75     11.39 o 
 -12   8  16      171.42      160.66      9.89 o 
 -11   8  16       22.85       19.90      8.34 o 
 -10   8  16       52.49       41.56      7.12 o 
  -9   8  16      140.05      147.06      8.89 o 
  -8   8  16      218.50      215.29      9.34 o 
  -7   8  16      118.25      104.28      9.12 o 
  -6   8  16      134.71      137.09     10.86 o 
  -5   8  16      194.85      184.52     13.39 o 
  -4   8  16      800.71      770.39     26.47 o 
  -3   8  16      247.63      224.95     17.36 o 
  -2   8  16       33.39       38.05      9.62 o 
  -1   8  16      127.30      128.03     10.16 o 
   0   8  16       65.07       78.22      9.96 o 
   1   8  16      119.39      123.13      9.83 o 
   2   8  16       42.56       32.60      7.75 o 
   3   8  16        4.76        1.38      8.31 o 
   4   8  16       26.47       34.43      9.24 o 
   5   8  16       62.99       56.94     10.34 o 
   6   8  16      627.89      684.28     21.70 o 
   7   8  16        0.19       -5.04      9.75 o 
   8   8  16        1.88       -6.80     11.37 o 
   9   8  16        3.06       -7.16     11.90 o 
 -16   9  16      104.12      103.12     11.80 o 
 -15   9  16      121.91      146.79     11.15 o 
 -14   9  16      223.00      247.40     12.78 o 
 -13   9  16       28.64       29.97      9.59 o 
 -12   9  16       10.12        2.72      9.45 o 
 -11   9  16      167.73      178.81     12.94 o 
 -10   9  16        5.86       -4.67      8.26 o 
  -9   9  16       68.16       73.88     10.28 o 
  -8   9  16      201.26      181.64     12.99 o 
  -7   9  16       25.84       32.57      9.47 o 
  -6   9  16       57.68       68.04     10.56 o 
  -5   9  16      848.90      892.62     27.01 o 
  -4   9  16      767.01      774.35     22.80 o 
  -3   9  16      264.82      250.31     15.11 o 
  -2   9  16        1.38       -8.95      8.95 o 
  -1   9  16        0.31       -9.12     13.21 o 
   0   9  16      333.45      332.44     26.12 o 
   1   9  16      132.17      141.92     13.79 o 
   2   9  16        2.97      -10.29     10.29 o 
   3   9  16        3.50      -12.53     17.30 o 
   4   9  16       28.26       15.23     13.20 o 
   5   9  16       11.32        8.29      9.67 o 
   6   9  16       22.01       -1.26     10.62 o 
   7   9  16       44.00       38.01     11.86 o 
   8   9  16        5.08        1.26     10.88 o 
 -14  10  16      577.35      623.31     21.76 o 
 -13  10  16      152.33      136.48     16.41 o 
 -12  10  16      242.26      258.06     16.20 o 
 -11  10  16       99.81      125.62     12.48 o 
 -10  10  16        2.00        3.33      9.17 o 
  -9  10  16      160.74      169.95     13.75 o 
  -8  10  16      215.84      213.43     14.88 o 
  -7  10  16      533.00      575.96     20.90 o 
  -6  10  16      545.12      547.48     23.99 o 
  -5  10  16      262.80      265.19     17.65 o 
  -4  10  16      117.53       99.25     11.87 o 
  -3  10  16       82.43       80.79     11.91 o 
  -2  10  16       57.95       51.96     11.03 o 
  -1  10  16      263.79      282.65     16.32 o 
   0  10  16       75.43       83.96     14.03 o 
   1  10  16      100.48      102.47     15.95 o 
   2  10  16       86.98      110.48     19.00 o 
   3  10  16        5.37       37.14     17.17 o 
   4  10  16      299.33      350.64     28.76 o 
   5  10  16       61.56       41.35     15.13 o 
   6  10  16       14.65        9.24     14.87 o 
 -11  11  16       47.49       46.86     11.91 o 
 -10  11  16       13.94       20.17     16.52 o 
  -9  11  16        4.96       16.30     10.88 o 
  -8  11  16       32.05       28.07     11.63 o 
  -7  11  16        0.09       -7.61     10.91 o 
  -6  11  16      350.06      351.09     18.62 o 
  -5  11  16       45.10       47.11     11.89 o 
  -4  11  16      236.20      284.30     16.77 o 
  -3  11  16       84.31       85.69     12.29 o 
  -2  11  16      276.44      300.47     25.19 o 
  -1  11  16      328.54      302.33     40.73 o 
   0  11  16      159.15      160.15     23.34 o 
   1  11  16       10.97        6.63     19.32 o 
   2  11  16       59.51       48.58     27.55 o 
   3  11  16      297.61      374.56     29.71 o 
 -23   0  17      144.65      180.46     10.28 o 
 -21   0  17     1023.64     1178.09     21.76 o 
 -19   0  17       67.32       78.62      5.09 o 
 -17   0  17       75.55       62.79      8.18 o 
 -15   0  17      443.44      395.72     22.30 o 
 -13   0  17        4.83        5.31      7.00 o 
 -11   0  17      317.29      291.89      7.38 o 
  -9   0  17     1269.72     1331.48     17.21 o 
  -7   0  17       12.22        8.68      4.12 o 
  -5   0  17      326.99      346.59      8.52 o 
  -3   0  17      325.86      347.47      8.79 o 
  -1   0  17     3909.53     4046.38     43.96 o 
   1   0  17     6417.96     6278.20     72.10 o 
   3   0  17        4.07        4.65      7.60 o 
   5   0  17      127.99      138.02     10.71 o 
   7   0  17     2173.84     2147.77     38.84 o 
   9   0  17       42.43       45.48     15.86 o 
  11   0  17       67.68       92.28     44.11 o 
  13   0  17       49.26       54.38     22.09 o 
 -23   1  17       28.84       29.54      5.43 o 
 -22   1  17        1.92        4.52      5.42 o 
 -21   1  17       59.84       63.41      5.03 o 
 -20   1  17      272.02      292.47      7.06 o 
 -19   1  17      157.61      171.90      5.30 o 
 -18   1  17       33.88       45.45      3.43 o 
 -17   1  17      101.15       86.20     10.43 o 
 -16   1  17      127.71      125.54      6.78 o 
 -15   1  17      253.28      251.92     11.25 o 
 -14   1  17      303.88      267.75      8.39 o 
 -13   1  17     1031.47     1006.92     11.97 o 
 -12   1  17       10.97        4.39      2.59 o 
 -11   1  17      655.67      655.01      6.47 o 
 -10   1  17      322.91      291.68      5.26 o 
  -9   1  17      146.84      127.93      4.13 o 
  -8   1  17        3.30        5.49      2.67 o 
  -7   1  17        0.01       -1.18      2.46 o 
  -6   1  17      222.19      215.18      5.69 o 
  -5   1  17       25.90       17.53      3.49 o 
  -4   1  17      203.31      220.36      7.00 o 
  -3   1  17       45.29       63.46      3.59 o 
  -2   1  17       79.85       67.82      5.58 o 
  -1   1  17      161.20      154.88      6.86 o 
   0   1  17      450.08      456.57      8.33 o 
   1   1  17     1170.46     1181.17     15.00 o 
   2   1  17        2.39        3.89      5.04 o 
   3   1  17        2.79       12.59      6.89 o 
   4   1  17     1368.58     1354.18     19.39 o 
   5   1  17       93.47       90.61      7.02 o 
   6   1  17      297.54      322.51     10.52 o 
   7   1  17       16.46       33.17      6.72 o 
   8   1  17       12.72        4.13      7.49 o 
   9   1  17      207.20      198.88     11.86 o 
  10   1  17      156.30      151.14     14.22 o 
  11   1  17        4.56       -1.98     10.51 o 
  12   1  17       21.26       12.46     14.68 o 
  13   1  17        0.38       13.18     13.98 o 
 -22   2  17        1.59        0.93      4.96 o 
 -21   2  17      209.60      210.89      7.28 o 
 -20   2  17       44.75       49.95      4.64 o 
 -19   2  17      137.70      130.74      7.22 o 
 -18   2  17        4.01        3.02      3.17 o 
 -17   2  17        0.15        1.17      3.02 o 
 -16   2  17      778.24      779.74     10.12 o 
 -15   2  17       20.70       12.85      2.56 o 
 -14   2  17      453.90      403.39      7.49 o 
 -13   2  17       46.01       51.15      3.56 o 
 -12   2  17     1172.34     1147.14     11.93 o 
 -11   2  17        1.65        0.46      2.37 o 
 -10   2  17      444.82      455.69      6.50 o 
  -9   2  17      512.21      526.40      8.42 o 
  -8   2  17      582.44      569.24      7.87 o 
  -7   2  17     2534.78     2393.77     20.58 o 
  -6   2  17      113.48      117.56      5.13 o 
  -5   2  17      700.84      666.80     11.21 o 
  -4   2  17       96.17       83.64      3.83 o 
  -3   2  17        0.21        0.72      3.31 o 
  -2   2  17      117.46      140.26      8.33 o 
  -1   2  17       33.33       37.95      4.20 o 
   0   2  17      319.41      296.21      7.49 o 
   1   2  17     1609.45     1605.55     18.18 o 
   2   2  17       95.72       97.28      6.39 o 
   3   2  17     1043.68     1015.59     16.37 o 
   4   2  17      899.35      854.85     15.79 o 
   5   2  17      210.21      219.79     10.44 o 
   6   2  17      134.97      132.97      8.16 o 
   7   2  17      626.64      615.86     15.40 o 
   8   2  17       14.22       11.29      7.58 o 
   9   2  17        4.47       -7.49      7.49 o 
  10   2  17        8.67       12.68      8.22 o 
  11   2  17        1.30       26.09     11.33 o 
  12   2  17       50.38       56.90     13.95 o 
  13   2  17        0.95      -15.44     15.44 o 
 -22   3  17       93.51      106.86      7.12 o 
 -21   3  17        0.93       -1.05      5.06 o 
 -20   3  17       75.94       86.69      5.71 o 
 -19   3  17       44.65       54.70      4.93 o 
 -18   3  17       55.86       51.31      4.35 o 
 -17   3  17      249.30      252.48      6.47 o 
 -16   3  17        9.47        7.24      3.34 o 
 -15   3  17      578.78      549.17      7.79 o 
 -14   3  17       52.50       49.63      3.13 o 
 -13   3  17        1.98        4.82      2.93 o 
 -12   3  17      186.59      171.38      4.80 o 
 -11   3  17      261.49      238.72      6.39 o 
 -10   3  17       34.10       22.55      3.62 o 
  -9   3  17      204.03      228.26      6.40 o 
  -8   3  17      235.04      195.47      5.94 o 
  -7   3  17      273.87      257.55      6.94 o 
  -6   3  17      149.39      145.68      5.68 o 
  -5   3  17      968.38      854.17     12.60 o 
  -4   3  17       20.66        7.73      3.31 o 
  -3   3  17      560.63      595.19      9.94 o 
  -2   3  17       98.17       75.99      5.61 o 
  -1   3  17      820.60      864.72     12.13 o 
   0   3  17      156.39      147.52      6.17 o 
   1   3  17      481.24      432.53     10.21 o 
   2   3  17      558.65      504.52     11.84 o 
   3   3  17       12.32        1.21      5.38 o 
   4   3  17      424.17      393.73     11.36 o 
   5   3  17        0.14       -5.89      5.89 o 
   6   3  17      224.18      216.77      9.62 o 
   7   3  17        8.65        2.61      7.64 o 
   8   3  17       35.16       18.22      9.49 o 
   9   3  17      158.44      148.12     10.90 o 
  10   3  17      123.11      108.11     11.60 o 
  11   3  17      546.74      539.90     28.23 o 
  12   3  17        2.12      -12.03     12.03 o 
  13   3  17      310.84      356.63     49.42 o 
 -22   4  17      169.57      211.37      8.98 o 
 -21   4  17        0.77       -3.22      7.73 o 
 -20   4  17      204.10      202.48      8.05 o 
 -19   4  17        0.69        4.14      4.94 o 
 -18   4  17      111.10      110.03      6.05 o 
 -17   4  17      194.58      183.45      5.93 o 
 -16   4  17        7.07        3.12      3.60 o 
 -15   4  17      533.64      507.26      8.14 o 
 -14   4  17       36.68       30.44      3.76 o 
 -13   4  17       91.02       93.04      4.69 o 
 -12   4  17       20.98       12.67      3.76 o 
 -11   4  17        9.37        6.59      3.85 o 
 -10   4  17     2537.72     2438.44     24.33 o 
  -9   4  17      114.41      107.16      5.31 o 
  -8   4  17      528.49      551.95      9.84 o 
  -7   4  17      164.20      172.57      6.26 o 
  -6   4  17       13.98       12.80      4.88 o 
  -5   4  17     1040.73      988.81     14.42 o 
  -4   4  17      459.42      430.21      8.69 o 
  -3   4  17     3016.50     2971.16     30.96 o 
  -2   4  17     1117.73     1114.94     15.69 o 
  -1   4  17       66.83       83.10      5.54 o 
   0   4  17       47.77       35.36      4.96 o 
   1   4  17      298.34      272.07      9.64 o 
   2   4  17      446.10      408.33     11.67 o 
   3   4  17       39.70       46.31      6.08 o 
   4   4  17        1.14        0.18      6.35 o 
   5   4  17        0.96        3.30      6.29 o 
   6   4  17      122.43      137.48      8.55 o 
   7   4  17     1721.45     1828.98     29.94 o 
   8   4  17       16.30       14.45      8.47 o 
   9   4  17      141.42      153.62     11.38 o 
  10   4  17       70.50       54.63     11.28 o 
  11   4  17      334.89      405.96     23.82 o 
  12   4  17       29.98       50.36     13.89 o 
 -21   5  17        9.65        8.41      6.58 o 
 -20   5  17      168.21      173.50      8.12 o 
 -19   5  17       16.28        0.20      6.14 o 
 -18   5  17        3.15        9.98      4.22 o 
 -17   5  17       88.29       70.50      5.21 o 
 -16   5  17        0.29       -4.14      4.14 o 
 -15   5  17        0.38       -2.17      4.05 o 
 -14   5  17       37.51       38.91      4.14 o 
 -13   5  17      334.25      309.37      7.91 o 
 -12   5  17       53.82       41.98      4.64 o 
 -11   5  17       31.73       31.75      4.55 o 
 -10   5  17      111.20       98.02      5.57 o 
  -9   5  17     1526.00     1447.69     17.60 o 
  -8   5  17     1135.73     1123.68     14.39 o 
  -7   5  17      426.36      403.57     11.03 o 
  -6   5  17        7.61        1.35      4.91 o 
  -5   5  17       27.12       27.82      5.19 o 
  -4   5  17      109.09       86.00      6.10 o 
  -3   5  17      544.73      560.95     13.89 o 
  -2   5  17      789.84      775.27     14.02 o 
  -1   5  17       60.35       58.98      6.24 o 
   0   5  17       18.02       18.55      5.14 o 
   1   5  17       37.35       37.50      6.21 o 
   2   5  17       69.32       46.05      7.94 o 
   3   5  17      491.72      492.83     12.80 o 
   4   5  17      308.58      313.57     10.84 o 
   5   5  17      381.00      377.82     11.90 o 
   6   5  17      292.74      287.50     12.54 o 
   7   5  17       28.62       31.78     10.92 o 
   8   5  17      568.73      632.17     19.36 o 
   9   5  17       42.31       38.62     10.57 o 
  10   5  17       35.17       33.52     12.50 o 
  11   5  17      378.07      394.63     21.63 o 
  12   5  17        0.87      -21.52     21.52 o 
 -20   6  17       46.52       46.09      7.20 o 
 -19   6  17      110.86      121.63      7.10 o 
 -18   6  17      258.91      287.38      8.47 o 
 -17   6  17      396.19      396.30     10.09 o 
 -16   6  17       41.24       51.33      5.59 o 
 -15   6  17        1.78        7.70      4.81 o 
 -14   6  17        0.98       -3.29      4.60 o 
 -13   6  17      106.95      113.40      6.54 o 
 -12   6  17       98.96      107.08      6.44 o 
 -11   6  17      721.06      685.16     12.07 o 
 -10   6  17      200.89      225.73      7.72 o 
  -9   6  17       18.60        9.58      4.91 o 
  -8   6  17      378.04      359.21      9.71 o 
  -7   6  17      358.00      344.42      9.97 o 
  -6   6  17     3484.26     3239.95     33.45 o 
  -5   6  17       66.16       53.48      7.73 o 
  -4   6  17      494.06      477.47     12.95 o 
  -3   6  17        0.01       -3.74      5.96 o 
  -2   6  17       22.51       13.52      8.31 o 
  -1   6  17      139.78      156.97      9.64 o 
   0   6  17       90.41       89.03      7.76 o 
   1   6  17        0.15       -3.39      5.77 o 
   2   6  17      305.39      289.77     10.89 o 
   3   6  17      103.88      131.39      8.84 o 
   4   6  17      576.44      571.15     15.31 o 
   5   6  17       81.98      103.74     13.79 o 
   6   6  17      429.93      432.78     15.32 o 
   7   6  17        0.23        5.71      9.18 o 
   8   6  17      147.68      138.74     12.87 o 
   9   6  17      142.92      129.19     14.52 o 
  10   6  17      392.99      410.94     20.72 o 
  11   6  17       64.42       67.87     14.11 o 
 -19   7  17        0.63       -6.53      6.53 o 
 -18   7  17       71.03       76.78      7.21 o 
 -17   7  17      307.72      287.98      9.34 o 
 -16   7  17      184.03      209.86      8.79 o 
 -15   7  17       99.93      103.16      9.12 o 
 -14   7  17      180.48      189.37      8.97 o 
 -13   7  17      539.50      535.22     12.40 o 
 -12   7  17      141.13      133.65      7.63 o 
 -11   7  17      106.05      122.04      6.99 o 
 -10   7  17       69.66       57.66      6.20 o 
  -9   7  17       52.77       41.18      7.27 o 
  -8   7  17       33.57       19.56      6.53 o 
  -7   7  17     1122.84     1049.38     19.08 o 
  -6   7  17        4.67        7.48      7.31 o 
  -5   7  17      113.08      111.06      8.06 o 
  -4   7  17      538.89      555.70     19.86 o 
  -3   7  17       21.77       27.88      8.59 o 
  -2   7  17       84.73       86.98     10.61 o 
  -1   7  17        0.02        4.34      9.07 o 
   0   7  17      171.66      171.76     13.44 o 
   1   7  17      327.70      315.17     13.98 o 
   2   7  17       90.87       72.06     11.14 o 
   3   7  17       97.97      104.66      8.56 o 
   4   7  17      393.69      411.52     14.91 o 
   5   7  17        5.90        3.08      9.83 o 
   6   7  17       81.03      107.68     11.28 o 
   7   7  17      207.75      194.69     13.60 o 
   8   7  17       48.78       41.35     13.20 o 
   9   7  17        1.33       -8.95     12.83 o 
  10   7  17        5.41      -11.13     11.13 o 
 -18   8  17      170.19      195.41      9.59 o 
 -17   8  17      114.88      129.39      9.16 o 
 -16   8  17       88.54       98.87      8.70 o 
 -15   8  17      141.79      142.51      9.04 o 
 -14   8  17      815.88      839.73     27.83 o 
 -13   8  17       32.49       27.68      7.37 o 
 -12   8  17       19.48       18.83      7.28 o 
 -11   8  17       12.84        8.48      6.15 o 
 -10   8  17        9.79       18.82      6.84 o 
  -9   8  17      166.00      192.07     10.70 o 
  -8   8  17      137.58      132.77     10.04 o 
  -7   8  17        4.88       -7.20      8.85 o 
  -6   8  17       42.90       28.80      9.01 o 
  -5   8  17        3.85       14.06      8.42 o 
  -4   8  17        0.40       -4.15      7.95 o 
  -3   8  17      116.40      111.17     12.26 o 
  -2   8  17      169.74      162.92     11.81 o 
  -1   8  17       89.58      100.50     11.56 o 
   0   8  17       17.45       21.32      8.93 o 
   1   8  17       73.25       76.01      9.86 o 
   2   8  17      211.38      221.12     19.80 o 
   3   8  17       17.33        1.16      9.74 o 
   4   8  17       14.47       -2.78     28.71 o 
   5   8  17      324.53      279.01     17.45 o 
   6   8  17      210.23      261.71     17.58 o 
   7   8  17       46.88       78.46     14.12 o 
   8   8  17        7.86       -6.94     11.49 o 
 -16   9  17      243.50      232.00     12.75 o 
 -15   9  17        0.11       -8.06      8.06 o 
 -14   9  17       84.14       87.69     14.08 o 
 -13   9  17       22.34       25.96      9.61 o 
 -12   9  17      206.67      199.70     13.26 o 
 -11   9  17        0.43       20.13      9.43 o 
 -10   9  17      553.93      614.32     19.62 o 
  -9   9  17      177.15      190.89     13.52 o 
  -8   9  17        6.76       16.69      9.43 o 
  -7   9  17      617.93      584.48     19.77 o 
  -6   9  17       51.83       32.29     10.05 o 
  -5   9  17        7.07       15.17     12.89 o 
  -4   9  17      621.89      603.09     20.90 o 
  -3   9  17        0.26       -1.42      9.69 o 
  -2   9  17      110.37      109.42     12.59 o 
  -1   9  17       12.92        4.20     16.44 o 
   0   9  17        7.10       15.70     11.37 o 
   1   9  17      115.43      135.39     13.77 o 
   2   9  17      109.53      115.29     23.75 o 
   3   9  17       47.22       63.61     13.71 o 
   4   9  17       80.83       80.01     14.98 o 
   5   9  17      194.85      187.11     16.70 o 
   6   9  17       16.17        9.11     11.66 o 
   7   9  17      231.87      241.58     18.82 o 
 -14  10  17      353.99      295.08     15.91 o 
 -13  10  17      221.38      231.98     14.79 o 
 -12  10  17        5.21       15.93     12.32 o 
 -11  10  17      202.28      232.43     14.72 o 
 -10  10  17       22.30       36.68     12.80 o 
  -9  10  17       44.63       32.70     10.41 o 
  -8  10  17       32.83       27.50     11.50 o 
  -7  10  17      129.32      154.14     14.02 o 
  -6  10  17      144.11      143.74     13.07 o 
  -5  10  17       13.42       23.08      9.89 o 
  -4  10  17        0.35       -3.80      9.33 o 
  -3  10  17       27.58       27.81     11.10 o 
  -2  10  17       41.97       24.91     10.60 o 
  -1  10  17        0.51        5.58     10.28 o 
   0  10  17        1.16        1.77     11.44 o 
   1  10  17       15.40       25.58     15.44 o 
   2  10  17      398.73      364.85     27.43 o 
   3  10  17      116.36      121.70     43.89 o 
   4  10  17      156.85      178.31     50.45 o 
   5  10  17      690.05      923.02     59.23 o 
 -10  11  17       27.66       28.75     12.97 o 
  -9  11  17        0.23        1.47     10.75 o 
  -8  11  17       39.31       52.91     14.68 o 
  -7  11  17       10.69        3.04     10.47 o 
  -6  11  17        3.67       11.89     11.39 o 
  -5  11  17       13.73       23.79     16.94 o 
  -4  11  17        9.62        6.26     10.13 o 
  -3  11  17       53.88       38.72     11.17 o 
  -2  11  17        1.51        8.01     13.19 o 
  -1  11  17       69.34       95.95     16.80 o 
   0  11  17        6.32       32.19     17.02 o 
   1  11  17      689.43      721.11     36.67 o 
 -22   0  18      152.57      172.51      8.86 o 
 -20   0  18        4.32       -2.60      4.30 o 
 -18   0  18     1123.87     1014.30     16.18 o 
 -16   0  18      513.08      459.95     11.75 o 
 -14   0  18     1822.55     1661.55     23.49 o 
 -12   0  18       23.97       22.76      3.12 o 
 -10   0  18      165.71      165.92      6.23 o 
  -8   0  18      137.14      125.59     10.38 o 
  -6   0  18      658.12      755.39     15.26 o 
  -4   0  18        0.04       -4.14      4.14 o 
  -2   0  18     2125.04     2222.94     33.69 o 
   0   0  18     4015.59     4179.97     51.07 o 
   2   0  18       67.30       78.92      9.11 o 
   4   0  18     2084.53     2116.47     47.28 o 
   6   0  18       16.08       16.60      9.73 o 
   8   0  18        0.53       -9.92      9.92 o 
  10   0  18      394.37      370.77     25.12 o 
  12   0  18      445.69      441.74     34.71 o 
 -22   1  18      120.11      124.81      5.80 o 
 -21   1  18      118.78      112.64      5.08 o 
 -20   1  18      152.91      164.62      5.44 o 
 -19   1  18      254.81      240.85      6.73 o 
 -18   1  18       14.47        6.97      4.90 o 
 -17   1  18      152.23      135.05      7.21 o 
 -16   1  18      371.94      394.86     10.39 o 
 -15   1  18       93.20      101.21      5.63 o 
 -14   1  18       25.62       29.97      3.49 o 
 -13   1  18        2.04       -0.62      2.04 o 
 -12   1  18       68.26       68.93      2.52 o 
 -11   1  18       67.31       62.39      3.16 o 
 -10   1  18     2152.31     2007.86     19.58 o 
  -9   1  18        1.77        0.87      3.88 o 
  -8   1  18     2688.14     2586.85     24.65 o 
  -7   1  18      812.85      816.93     12.01 o 
  -6   1  18      523.69      515.60      9.34 o 
  -5   1  18      316.04      317.19     10.59 o 
  -4   1  18       50.52       48.60      4.26 o 
  -3   1  18       65.98       76.54      4.30 o 
  -2   1  18      203.61      255.02      6.91 o 
  -1   1  18      424.09      425.93      8.73 o 
   0   1  18     3667.53     3697.97     32.81 o 
   1   1  18      609.00      593.37     11.05 o 
   2   1  18     2451.93     2425.28     27.47 o 
   3   1  18        0.08       -1.39      5.76 o 
   4   1  18      334.46      320.00     10.28 o 
   5   1  18       22.23       40.26      6.22 o 
   6   1  18       96.51      105.49      7.78 o 
   7   1  18       87.60       96.91     11.79 o 
   8   1  18       12.12        6.97      7.56 o 
   9   1  18        1.65        3.33      8.52 o 
  10   1  18       81.76       80.09     12.71 o 
  11   1  18      259.99      231.06     16.58 o 
  12   1  18      452.18      460.37     21.98 o 
  13   1  18      151.41      178.29     23.70 o 
 -22   2  18        5.79       12.18      5.48 o 
 -21   2  18        0.35       -3.96      4.23 o 
 -20   2  18       51.42       48.26      4.30 o 
 -19   2  18       56.83       62.73      4.48 o 
 -18   2  18       30.31       25.19      3.06 o 
 -17   2  18      145.47      168.62      7.44 o 
 -16   2  18      362.14      356.56      7.09 o 
 -15   2  18      206.88      216.15      4.90 o 
 -14   2  18       16.36       13.40      2.41 o 
 -13   2  18      189.59      184.12      4.71 o 
 -12   2  18      250.30      230.46      4.49 o 
 -11   2  18      504.34      491.10      9.57 o 
 -10   2  18      426.08      424.63      7.12 o 
  -9   2  18      187.88      219.88      6.15 o 
  -8   2  18      269.84      237.21      6.63 o 
  -7   2  18       63.63       58.59      4.79 o 
  -6   2  18      255.88      222.77      6.83 o 
  -5   2  18     1225.07     1202.66     15.46 o 
  -4   2  18     1089.89     1104.30     13.55 o 
  -3   2  18      212.88      195.05      6.65 o 
  -2   2  18        1.44       -3.73      3.85 o 
  -1   2  18       79.55       94.86      4.99 o 
   0   2  18      226.10      237.54      7.12 o 
   1   2  18      190.73      148.26      7.36 o 
   2   2  18     2250.75     2205.15     25.93 o 
   3   2  18      497.32      493.16     12.50 o 
   4   2  18       80.85      101.40      7.23 o 
   5   2  18       76.65       77.70      7.97 o 
   6   2  18      565.84      534.76     13.73 o 
   7   2  18        0.95       -4.63      7.25 o 
   8   2  18        8.32       -7.37      7.37 o 
   9   2  18       25.11       31.57      8.82 o 
  10   2  18      312.50      349.86     16.56 o 
  11   2  18        0.65       -1.78     11.37 o 
  12   2  18       95.00      102.81     14.19 o 
 -22   3  18      103.66       97.63      6.43 o 
 -21   3  18       38.96       51.09      5.61 o 
 -20   3  18       14.39       10.99      4.46 o 
 -19   3  18       82.72       73.01      5.10 o 
 -18   3  18      415.23      439.45     11.35 o 
 -17   3  18       42.49       32.88      4.13 o 
 -16   3  18        1.25        0.38      3.33 o 
 -15   3  18       96.95       81.04      3.75 o 
 -14   3  18       22.03       22.18      3.10 o 
 -13   3  18      227.14      218.55      5.66 o 
 -12   3  18     2445.27     2342.33     22.34 o 
 -11   3  18      340.44      326.99      6.53 o 
 -10   3  18      380.09      340.62      7.32 o 
  -9   3  18      227.22      230.55      6.63 o 
  -8   3  18        3.64       11.84      3.75 o 
  -7   3  18      683.55      667.41     10.84 o 
  -6   3  18        0.00       -4.02      4.02 o 
  -5   3  18      623.61      534.28     10.35 o 
  -4   3  18       99.63       67.51      5.73 o 
  -3   3  18      948.30      876.22     12.60 o 
  -2   3  18     2934.88     2799.71     34.23 o 
  -1   3  18       52.42       37.40      5.14 o 
   0   3  18       59.41       49.60      4.85 o 
   1   3  18       11.77       15.01      5.32 o 
   2   3  18      119.58      118.78      7.26 o 
   3   3  18      195.64      202.82     10.00 o 
   4   3  18      743.75      711.01     14.63 o 
   5   3  18       84.75       79.94      7.55 o 
   6   3  18        5.33        9.02      6.19 o 
   7   3  18       37.74       24.59      8.10 o 
   8   3  18       98.53       93.84     10.58 o 
   9   3  18        7.69        2.81      8.58 o 
  10   3  18       15.76        7.81     12.11 o 
  11   3  18      100.47       99.83     14.33 o 
  12   3  18        7.49       32.51     15.92 o 
 -21   4  18       30.42       43.59      6.18 o 
 -20   4  18        0.20        3.38      5.12 o 
 -19   4  18      140.36      157.18      6.97 o 
 -18   4  18      350.70      380.80      8.73 o 
 -17   4  18      109.33      102.62      5.55 o 
 -16   4  18      820.11      786.08     10.91 o 
 -15   4  18        7.13        7.99      3.61 o 
 -14   4  18        0.91        4.41      3.49 o 
 -13   4  18       39.86       45.99      4.06 o 
 -12   4  18        6.93        3.11      3.72 o 
 -11   4  18       57.18       39.57      4.19 o 
 -10   4  18      246.65      279.47      7.12 o 
  -9   4  18        4.42       -2.20      4.03 o 
  -8   4  18       95.90       94.60      5.47 o 
  -7   4  18       77.32       82.31      5.34 o 
  -6   4  18      649.84      579.48     11.11 o 
  -5   4  18      402.07      376.15      9.99 o 
  -4   4  18     2510.38     2371.53     26.18 o 
  -3   4  18        0.26        1.06      5.35 o 
  -2   4  18       64.47       57.02      5.93 o 
  -1   4  18      949.94      859.33     15.17 o 
   0   4  18      158.20      168.29      8.72 o 
   1   4  18      372.60      354.26     11.01 o 
   2   4  18     2979.79     2861.54     31.85 o 
   3   4  18      244.22      210.71      9.13 o 
   4   4  18      163.37      157.24      8.46 o 
   5   4  18       12.66        9.17      6.58 o 
   6   4  18        0.08       -1.36      6.92 o 
   7   4  18        0.07        5.80      8.33 o 
   8   4  18       42.39       40.19     11.96 o 
   9   4  18      480.28      484.64     19.35 o 
  10   4  18      121.21      149.77     16.63 o 
  11   4  18      172.51      178.74     16.51 o 
  12   4  18       61.00       65.29     14.14 o 
 -21   5  18       12.55        9.99      6.20 o 
 -20   5  18       23.70        5.30      6.08 o 
 -19   5  18        7.08        4.41      4.93 o 
 -18   5  18      453.55      503.44     10.91 o 
 -17   5  18      228.55      230.45      7.28 o 
 -16   5  18      322.02      311.12      8.30 o 
 -15   5  18       77.95       94.27      5.40 o 
 -14   5  18      347.34      337.82      7.75 o 
 -13   5  18        1.15       -0.96      3.88 o 
 -12   5  18       63.83       65.31      4.96 o 
 -11   5  18       54.50       56.73      5.08 o 
 -10   5  18      224.43      215.01      7.14 o 
  -9   5  18       85.71       81.46      5.66 o 
  -8   5  18      306.12      313.76      8.91 o 
  -7   5  18      841.17      828.92     13.45 o 
  -6   5  18      580.46      581.33     11.77 o 
  -5   5  18      861.95      841.75     14.18 o 
  -4   5  18        8.60        5.68      5.32 o 
  -3   5  18        5.39        6.66      6.19 o 
  -2   5  18      339.69      342.02     12.10 o 
  -1   5  18      935.88      883.03     21.74 o 
   0   5  18        2.32       -4.87      6.64 o 
   1   5  18        5.88       15.83      6.17 o 
   2   5  18       46.70       40.58      6.70 o 
   3   5  18       40.89       55.03      7.36 o 
   4   5  18      123.14      116.17      8.20 o 
   5   5  18      178.17      204.02     11.62 o 
   6   5  18       86.76       93.02     10.23 o 
   7   5  18      577.57      565.04     17.87 o 
   8   5  18      133.45      132.10     12.87 o 
   9   5  18        0.42       -9.79      9.79 o 
  10   5  18        0.26        8.27     11.93 o 
  11   5  18      279.84      295.05     19.17 o 
 -20   6  18      728.13      722.00     15.34 o 
 -19   6  18      624.06      578.00     12.03 o 
 -18   6  18      392.40      402.85      9.52 o 
 -17   6  18       47.13       55.37      5.81 o 
 -16   6  18        3.65        3.01      4.88 o 
 -15   6  18        8.54        3.91      4.65 o 
 -14   6  18       18.83       18.80      4.98 o 
 -13   6  18       23.57        7.36      5.26 o 
 -12   6  18        5.87        6.94      4.71 o 
 -11   6  18        0.17       -0.01      4.83 o 
 -10   6  18      165.06      183.32      7.25 o 
  -9   6  18      841.56      821.35     14.49 o 
  -8   6  18      703.49      693.95     12.76 o 
  -7   6  18       21.86       14.96      5.55 o 
  -6   6  18      277.23      211.15      9.64 o 
  -5   6  18       85.80       77.24      7.56 o 
  -4   6  18      849.01      853.38     17.15 o 
  -3   6  18        3.70       10.96      6.49 o 
  -2   6  18        2.24       30.29      8.48 o 
  -1   6  18       27.58        2.16      8.37 o 
   0   6  18      410.19      418.94     20.34 o 
   1   6  18       64.22       51.46     10.63 o 
   2   6  18      250.74      245.95     11.03 o 
   3   6  18       89.87      106.77      8.43 o 
   4   6  18        6.11        2.38      6.99 o 
   5   6  18      463.16      487.57     17.71 o 
   6   6  18       16.56       20.96      8.36 o 
   7   6  18       19.80       30.10     10.00 o 
   8   6  18      159.97      142.29     13.18 o 
   9   6  18      345.16      318.82     18.94 o 
  10   6  18        0.12      -14.48     18.22 o 
 -19   7  18        7.92       20.24      6.45 o 
 -18   7  18      628.57      655.10     15.01 o 
 -17   7  18      141.58      173.69      8.57 o 
 -16   7  18        6.47        8.76      5.85 o 
 -15   7  18       14.04       28.36      6.07 o 
 -14   7  18       89.30      110.42      7.48 o 
 -13   7  18       41.71       40.62      6.31 o 
 -12   7  18       71.79       90.82      7.23 o 
 -11   7  18       29.99       28.24      6.03 o 
 -10   7  18       34.40       50.27      6.92 o 
  -9   7  18      481.29      526.71     13.86 o 
  -8   7  18      579.18      646.51     15.49 o 
  -7   7  18        0.16       -5.53      6.18 o 
  -6   7  18        3.23        4.18      6.66 o 
  -5   7  18      995.07      959.59     18.94 o 
  -4   7  18       89.33       93.47     12.31 o 
  -3   7  18       47.09       49.24      9.42 o 
  -2   7  18       64.00       73.76     17.40 o 
  -1   7  18       43.28       30.86      9.26 o 
   0   7  18       98.00       91.40     13.38 o 
   1   7  18        4.16       -4.86      9.12 o 
   2   7  18      144.12      148.53     13.34 o 
   3   7  18      603.87      592.09     19.55 o 
   4   7  18      170.85      200.21     14.98 o 
   5   7  18       44.17       28.34     18.99 o 
   6   7  18      101.29      121.78     14.22 o 
   7   7  18      214.44      211.52     17.10 o 
   8   7  18        0.15      -11.06     11.06 o 
   9   7  18      158.00      188.57     16.63 o 
 -17   8  18       29.61       36.71      7.56 o 
 -16   8  18       24.83       30.70      7.41 o 
 -15   8  18        3.49        2.56      6.63 o 
 -14   8  18       87.31       90.81      8.42 o 
 -13   8  18        1.12       -6.92      6.92 o 
 -12   8  18      148.88      157.50     11.45 o 
 -11   8  18       75.70       73.00      8.12 o 
 -10   8  18        0.59       -2.97      6.70 o 
  -9   8  18       21.48       20.09      8.02 o 
  -8   8  18       76.12       74.66      8.77 o 
  -7   8  18      144.11      114.99     11.25 o 
  -6   8  18      350.18      352.03     19.23 o 
  -5   8  18      149.18      136.32     11.88 o 
  -4   8  18        0.70       -9.85      9.85 o 
  -3   8  18       89.44       84.33     11.14 o 
  -2   8  18       32.67       33.88      9.29 o 
  -1   8  18      140.41      110.47     11.09 o 
   0   8  18       52.96       59.43     11.09 o 
   1   8  18       32.92       34.34     10.29 o 
   2   8  18      596.06      651.66     35.26 o 
   3   8  18       64.82       61.36     13.96 o 
   4   8  18        9.41       11.18     15.44 o 
   5   8  18      163.71      149.59     26.79 o 
   6   8  18       10.55       21.37     14.57 o 
   7   8  18      609.43      619.42     29.05 o 
 -15   9  18        0.36       -3.05      9.06 o 
 -14   9  18       89.52       85.25     10.83 o 
 -13   9  18        0.57       -3.92      8.41 o 
 -12   9  18       35.14       14.53     12.86 o 
 -11   9  18      149.60      177.11     12.73 o 
 -10   9  18        0.24       -1.79      9.38 o 
  -9   9  18      108.73      128.52     12.43 o 
  -8   9  18       46.02       54.63     10.46 o 
  -7   9  18      765.67      749.22     22.20 o 
  -6   9  18        1.15       -3.08      8.54 o 
  -5   9  18        1.19      -13.17     13.17 o 
  -4   9  18       13.66       17.14     10.55 o 
  -3   9  18       62.30       54.13     13.49 o 
  -2   9  18       13.74        5.30     10.51 o 
  -1   9  18        3.96        6.21     10.02 o 
   0   9  18        5.39       -6.37      9.85 o 
   1   9  18        3.75       -9.59      9.59 o 
   2   9  18      141.64      156.37     24.83 o 
   3   9  18        0.75      -12.37     12.37 o 
   4   9  18      163.10      172.46     18.52 o 
   5   9  18       37.73        6.36     14.51 o 
   6   9  18      199.84      230.11     21.34 o 
 -13  10  18       86.05       93.53     13.74 o 
 -12  10  18       68.22       66.18     10.59 o 
 -11  10  18        4.73        2.41      9.75 o 
 -10  10  18        5.67        2.73     10.02 o 
  -9  10  18      205.08      209.97     15.04 o 
  -8  10  18      132.29      140.29     13.11 o 
  -7  10  18        5.86       11.48      9.34 o 
  -6  10  18        1.16        1.30     12.57 o 
  -5  10  18      157.91      182.37     17.39 o 
  -4  10  18        3.61       -9.86      9.86 o 
  -3  10  18      646.90      704.14     23.94 o 
  -2  10  18       63.05       60.56     16.85 o 
  -1  10  18        0.01        4.83     10.64 o 
   0  10  18      150.25      133.99     16.75 o 
   1  10  18       69.44       42.37     25.15 o 
   2  10  18      484.61      429.10     31.78 o 
   3  10  18       13.36       23.45     18.14 o 
  -9  11  18      130.95      124.85     13.65 o 
  -8  11  18       23.39        2.20     11.67 o 
  -7  11  18       28.69       47.87     11.79 o 
  -6  11  18       23.55       19.11     12.44 o 
  -5  11  18       42.49       38.75     17.75 o 
  -4  11  18       18.42       16.35     13.44 o 
  -3  11  18        1.14       19.19     11.19 o 
  -2  11  18       46.18       39.24     14.73 o 
  -1  11  18       60.16       81.79     15.96 o 
 -21   0  19      251.83      314.79      9.42 o 
 -19   0  19     1387.28     1270.20     46.11 o 
 -17   0  19       10.64       62.35     12.75 o 
 -15   0  19      108.15       62.91     11.43 o 
 -13   0  19      461.94      528.50     10.43 o 
 -11   0  19      188.81      214.60      6.70 o 
  -9   0  19     3232.26     3187.07     41.36 o 
  -7   0  19       56.85       29.27      6.01 o 
  -5   0  19      953.42      818.79     17.66 o 
  -3   0  19      871.22      801.14     18.93 o 
  -1   0  19       33.61       57.94      8.42 o 
   1   0  19       24.77       33.73      9.96 o 
   3   0  19      254.71      237.11     13.13 o 
   5   0  19     1081.96     1148.51     26.85 o 
   7   0  19      171.00      158.36     25.02 o 
   9   0  19       84.38      109.15     20.10 o 
  11   0  19      254.73      244.12     25.59 o
[truncated: 105,502 more chars]
